# Supplementary material for: Impaired eIF5A function causes a Mendelian disorder that is partially rescued in model systems by spermidine
Source: Nat Commun. 2021 Feb 5;12:833. doi: 10.1038/s41467-021-21053-2 (PMC7864902; doi:10.1038/s41467-021-21053-2)
Supplement: Supplementary file 4 — Supplementary Data 1 [file 41467_2021_21053_MOESM4_ESM.xlsx]

## Sheet: Sheet
Genomic Position (from NCBI, GRCh38)	Chromosome Band	HGNC Approved Gene Symbol	Alternative Names	Number of Prolines in the Longest Span	Number of Poly-Proline Spans	Total Number of Prolines in Poly-Proline Spans	Gene/Locus name	Gene/Locus MIM Number	Phenotype	Phenotype MIM Number	Inheritance	Mouse symbol (from MGI)
1:1,785,284	1p36.33	GNB1	MRD42	0	0	0	Guanine nucleotide-binding protein, beta polypeptide-1	139380	Leukemia, acute lymphoblastic, somatic	613065		Gnb1
									Mental retardation, autosomal dominant 42	616973	AD
1:2,228,694	1p36.33-p36.32	SKI	SGS	4	3	10	Avian sarcoma viral (v-ski) oncogene homolog	164780	Shprintzen-Goldberg syndrome	182212	AD	Ski
1:11,674,479	1p36.22	MAD2L2	MAD2B, FANCV	0	0	0	Mitotic arrest-deficient 2, S. cerevisiae, homolog-like 2	604094	?Fanconi anemia, complementation group V	617243	AR	Mad2l2
1:11,785,729	1p36.22	MTHFR	MTHFR	0	0	0	Methylenetetrahydrofolate reductase	607093	Homocystinuria due to MTHFR deficiency	236250	AR	Mthfr
									{Neural tube defects, susceptibility to}	601634	AR
									{Schizophrenia, susceptibility to}	181500	AD
									{Thromboembolism, susceptibility to}	188050	AD
									{Vascular disease, susceptibility to}
1:19,215,663	1p36.13	EMC1	KIAA0090, CAVIPMR	0	0	0	Endoplasmic reticulum membrane protein complex, subunit 1	616846	Cerebellar atrophy, visual impairment, and psychomotor retardation	616875	AR	Emc1
1:21,508,981	1p36.12	ALPL	HOPS, TNSALP	0	0	0	Alkaline phosphatase, liver/bone/kidney	171760	Hypophosphatasia, adult	146300	AD, AR	Alpl
									Hypophosphatasia, childhood	241510	AR
									Hypophosphatasia, infantile	241500	AR
									Odontohypophosphatasia	146300	AD, AR
1:21,822,231	1p36.12	HSPG2	PLC, SJS, SJA, SJS1	4	3	10	Heparan sulfate proteoglycan of basement membrane (perlecan)	142461	Dyssegmental dysplasia, Silverman-Handmaker type	224410	AR	Hspg2
									Schwartz-Jampel syndrome, type 1	255800	AR
1:23,801,876	1p36.11	HMGCL		0	0	0	3-hydroxy-3-methylglutaryl-Coenzyme A lyase	613898	HMG-CoA lyase deficiency	246450	AR	Hmgcl
1:26,787,962	1p36.11	PIGV	HPMRS1	0	0	0	Phosphatidylinositol glycan, class V	610274	Hyperphosphatasia with mental retardation syndrome 1	239300	AR	Pigv
1:27,369,109	1p36.11	FCN3	HAKA1	0	0	0	Ficolin 3	604973	Immunodeficiency due to ficolin 3 deficiency	613860	AR
1:39,955,111	1p34.2	MFSD2A	MCPH15	0	0	0	Major facilitator superfamily domain-containing protein 2A	614397	Microcephaly 15, primary, autosomal recessive	616486	AR	Mfsd2a
1:40,072,709	1p34.2	PPT1	CLN1	0	0	0	Palmitoyl-protein thioesterase 1	600722	Ceroid lipofuscinosis, neuronal, 1	256730	AR	Ppt1
1:42,925,374	1p34.2	SLC2A1	GLUT1, HTLVR, DYT18, PED, GLUT1DS, EIG12, DYT9, SDCHCN	0	0	0	Solute carrier family 2 (facilitated glucose transporter), member 1	138140	Dystonia 9	601042	AD	Slc2a1
									GLUT1 deficiency syndrome 1, infantile onset, severe	606777	AD, AR
									GLUT1 deficiency syndrome 2, childhood onset	612126	AD
									Stomatin-deficient cryohydrocytosis with neurologic defects	608885	AD
									{Epilepsy, idiopathic generalized, susceptibility to, 12}	614847	AD
1:43,996,482	1p34.1	SLC6A9	GLYT1, GCENSG	3	1	3	Solute carrier family 6 (neurotransmitter transporter, glycine), member 9	601019	Glycine encephalopathy with normal serum glycine	617301	AR	Slc6a9
1:45,339,456	1p34.1	TOE1	PCH7	0	0	0	Target of EGR1	613931	Pontocerebellar hypoplasia, type 7	614969	AR	Toe1
1:45,500,183	1p34.1	MMACHC		0	0	0	MMACHC gene	609831	Methylmalonic aciduria and homocystinuria, cblC type	277400	AR	Mmachc
1:46,188,680	1p34.1	POMGNT1	MEB, MDDGA3, MDDGB3, MDDGC3, RP76	3	1	3	Protein 0-mannose beta-1,2-N-acetylglucosaminyltransferase	606822	Muscular dystrophy-dystroglycanopathy (congenital with brain and eye anomalies), type A, 3	253280	AR	Pomgnt1
									Muscular dystrophy-dystroglycanopathy (congenital with mental retardation), type B, 3	613151	AR
									Muscular dystrophy-dystroglycanopathy (limb-girdle), type C, 3	613157	AR
									Retinitis pigmentosa 76	617123	AR
1:47,250,138	1p33	STIL	SIL, MCPH7	0	0	0	SCL/TAL1-interrupting locus	181590	Microcephaly 7, primary, autosomal recessive	612703	AR	Stil
1:52,371,407	1p32.3	ORC1	ORC1L	3	1	3	Origin recognition complex, subunit 1, S. cerevisiae, homolog	601902	Meier-Gorlin syndrome 1	224690	AR	Orc1
1:52,686,341	1p32.3	COA7	RESA1, SELRC1, C1orf163	0	0	0	Cytochrome C oxidase assembly factor	615623	?Mitochondrial complex IV deficiency	220110	Mi, AR	Coa7
1:53,196,428	1p32.3	CPT2	IIAE4	0	0	0	Carnitine palmitoyltransferase II	600650	CPT II deficiency, infantile	600649	AR	Cpt2
									CPT II deficiency, lethal neonatal	608836	AR
									CPT II deficiency, myopathic, stress-induced	255110	AD, AR
									{Encephalopathy, acute, infection-induced, 4, susceptibility to}	614212	AD, AR
1:54,849,626	1p32.3	DHCR24	KIAA0018	0	0	0	24-dehydrocholesterol reductase	606418	Desmosterolosis	602398	AR	Dhcr24
1:97,077,742	1p21.3	DPYD	DPD	3	1	3	Dihydropyrimidine dehydrogenase	612779	5-fluorouracil toxicity	274270	AR	Dpyd
									Dihydropyrimidine dehydrogenase deficiency	274270	AR
1:99,969,366	1p21.2	SLC35A3	AMRS	0	0	0	Solute carrier family 35 (UDP-GlcNAc transporter), member 3	605632	?Arthrogryposis, mental retardation, and seizures	615553	AR	Slc35a3
1:100,082,631	1p21.2	SASS6	SAS6, MCPH14	0	0	0	SAS-6 centriolar assembly protein	609321	?Microcephaly 14, primary, autosomal recessive	616402	AR	Sass6
1:108,134,721	1p13.3	SLC25A24	SCAMC1	0	0	0	Solute carrier family 25 (mitochondrial carrier, phosphate carrier), member 24	608744	Fontaine progeroid syndrome	612289	AD	Slc25a24
1:109,064,375	1p13.3	TAF13	TAF2K, MRT60	0	0	0	TAF13 RNA polymerase II, TATA box-binding protein-associated factor, 18kD	600774	Mental retardation, autosomal recessive 60	617432	AR	Taf13
1:109,213,892	1p13.3	SARS	SERS, NEDMAS	0	0	0	Seryl-tRNA synthetase	607529	?Neurodevelopmental disorder with microcephaly, ataxia, and seizures	617709	AR	Sars
1:109,619,812	1p13.3	AMPD2	SPG63, PCH9	0	0	0	Adenosine monophosphate deaminase-2, isoform L	102771	?Spastic paraplegia 63	615686	AR	Ampd2
									Pontocerebellar hypoplasia, type 9	615809	AR
1:112,911,846	1p13.2	SLC16A1	MCT1, HHF7, MCT1D	0	0	0	Solute carrier family 16 (monocarboxylic acid transporters), member 1	600682	Erythrocyte lactate transporter defect	245340	AD	Slc16a1
									Hyperinsulinemic hypoglycemia, familial, 7	610021	AD
									Monocarboxylate transporter 1 deficiency	616095	AD, AR
1:113,894,193	1p13.2	AP4B1	SPG47, CPSQ5	0	0	0	Adaptor-related protein complex 4, beta-1 subunit	607245	Spastic paraplegia 47, autosomal recessive	614066	AR	Ap4b1
1:119,711,736	1p12	PHGDH	NLS1, PHGDHD	0	0	0	Phosphoglycerate dehydrogenase	606879	Neu-Laxova syndrome 1	256520	AR	Phgdh
									Phosphoglycerate dehydrogenase deficiency	601815	AR
1:149,923,316	1q21.2	SF3B4	SF3B49, SAP49, AFD1	4	12	38	Splicing factor 3B, subunit 4	605593	Acrofacial dysostosis 1, Nager type	154400	AD	Sf3b4
1:151,008,390	1q21.3	PRUNE1	DRES17, NMIHBA	0	0	0	Prune exopolyphosphatase 1	617413	Neurodevelopmental disorder with microcephaly, hypotonia, and variable brain anomalies	617481	AR	Prune1
1:151,402,723	1q21.3	POGZ	KIAA0461, MRD37, WHSUS	3	2	6	POGO transposable element with ZNF domain	614787	White-Sutton syndrome	616364	AD	Pogz
1:154,582,056	1q21.3	ADAR	DRADA, DSH, DSRAD, IFI4, G1P1, AGS6	0	0	0	Adenosine deaminase, RNA-specific	146920	Aicardi-Goutieres syndrome 6	615010	AR	Adar
									Dyschromatosis symmetrica hereditaria	127400	AD
1:155,234,447	1q22	GBA		0	0	0	Glucosidase, acid beta	606463	Gaucher disease, perinatal lethal	608013	AR	Gba
									Gaucher disease, type I	230800	AR
									Gaucher disease, type II	230900	AR
									Gaucher disease, type III	231000	AR
									Gaucher disease, type IIIC	231005	AR
									{Lewy body dementia, susceptibility to}	127750	AD
									{Parkinson disease, late-onset, susceptibility to}	168600	Mu, IC
1:155,335,260	1q22	ASH1L	KIAA1420, ASH1, MRD52	4	2	7	ash1 (absent, small, or homeotic), Drosophila, homolog of	607999	Mental retardation, autosomal dominant 52	617796	AD	Ash1l
1:155,946,838	1q22	ARHGEF2	GEFH1, KIAA0651, NEDMHM	0	0	0	RHO guanine nucleotide exchange factor 2	607560	?Neurodevelopmental disorder with midbrain and hindbrain malformations	617523	AR	Arhgef2
1:156,082,545	1q22	LMNA	LMN1, EMD2, FPLD2, CMD1A, HGPS, LGMD1B	0	0	0	Lamin A/C	150330	Cardiomyopathy, dilated, 1A	115200	AD	Lmna
									Charcot-Marie-Tooth disease, type 2B1	605588	AR
									Emery-Dreifuss muscular dystrophy 2, AD	181350	AD
									Emery-Dreifuss muscular dystrophy 3, AR	616516	AR
									Heart-hand syndrome, Slovenian type	610140	AD
									Hutchinson-Gilford progeria	176670	AD, AR
									Lipodystrophy, familial partial, type 2	151660	AD
									Malouf syndrome	212112	AD
									Mandibuloacral dysplasia	248370	AR
									Muscular dystrophy, congenital	613205	AD
									Muscular dystrophy, limb-girdle, type 1B	159001	AD
									Restrictive dermopathy, lethal	275210	AR
1:164,559,359	1q23.3	PBX1	CAKUHED	0	0	0	Pre-B cell leukemia transcription factor-1	176310	Congenital anomalies of kidney and urinary tract syndrome with or without hearing loss, abnormal ears, or developmental delay	617641	AD	Pbx1
1:165,724,290	1q24.1	TMCO1	CFSMR	4	1	4	Transmembrane and coiled-coil domains protein 1	614123	Craniofacial dysmorphism, skeletal anomalies, and mental retardation syndrome	213980	AR	Tmco1
1:169,463,908	1q24.2	SLC19A2	THTR1, TRMA, THMD1	0	0	0	Solute carrier family 19 (thiamine transporter), member 2	603941	Thiamine-responsive megaloblastic anemia syndrome	249270	AR	Slc19a2
1:170,532,121	1q24.2	GORAB	SCYL1BP1, NTKLBP1, GO	0	0	0	Golgin, RAB6-interacting	607983	Geroderma osteodysplasticum	231070	AR	Gorab
1:184,050,206	1q25.3	TSEN15	SEN15, C1orf19, PCH2F	0	0	0	tRNA splicing endonuclease 15, S. cerevisiae, homolog of	608756	Pontocerebellar hypoplasia, type 2F	617026	AR	Tsen15
1:197,084,126	1q31.3	ASPM	MCPH5	0	0	0	Abnormal spindle-like, microcephaly-associated	605481	Microcephaly 5, primary, autosomal recessive	608716	AR	Aspm
1:200,551,496	1q32.1	KIF14	KIAA0042, MKS12	0	0	0	Kinesin family member 14	611279	?Meckel syndrome 12	616258	AR	Kif14
1:204,154,815	1q32.1	REN	HNFJ2	3	1	3	Renin	179820	Hyperuricemic nephropathy, familial juvenile 2	613092	AD	Ren1
									Renal tubular dysgenesis	267430	AR
									[Hyperproreninemia]
1:204,398,683	1q32.1	PPP1R15B	CREP, MSSGM2	0	0	0	Protein phosphatase 1, regulatory subunit 15B	613257	Microcephaly, short stature, and impaired glucose metabolism 2	616817	AR	Ppp1r15b
1:205,142,496	1q32.1	DSTYK	KIAA0472, RIP5, DUSTYPK, CAKUT1, SPG23	0	0	0	Dual serine/threonine and tyrosine protein kinase	612666	Congenital anomalies of kidney and urinary tract 1	610805	AD	Dstyk
									Spastic paraplegia 23	270750	AR
1:214,603,180	1q41	CENPF	CILD31, STROMS	0	0	0	Centromere autoantigen F, 400kD	600236	Stromme syndrome	243605	AR	Cenpf
1:219,910,397	1q41	SLC30A10	ZNT10, HMNDYT1	0	0	0	Solute carrier family 30 (zinc transporter), member 10	611146	Hypermanganesemia with dystonia 1	613280	AR	Slc30a10
1:220,148,267	1q41	RAB3GAP2	RAB3GAP150, p150, KIAA0839, WARBM2	3	1	3	RAB3 GTPase-activating protein (noncatalytic) subunit 2	609275	Martsolf syndrome	212720	AR	Rab3gap2
									Warburg micro syndrome 2	614225	AR
1:225,810,073	1q42.12	EPHX1		0	0	0	Epoxide hydroxylase 1, microsomal xenobiotic	132810	Hypercholanemia, familial	607748		Ephx1
1:225,919,876	1q42.12	PYCR2	HLD10	0	0	0	Pyrroline-5-carboxylate reductase 2	616406	Leukodystrophy, hypomyelinating, 10	616420	AR	Pycr2
1:228,165,807	1q42.13	IBA57	C1orf69, MMDS3, SPG74	0	0	0	IBA57, S. cerevisiae, homolog of	615316	?Multiple mitochondrial dysfunctions syndrome 3	615330	AR	Iba57
									?Spastic paraplegia 74, autosomal recessive	616451	AR
1:230,642,455	1q42.2	COG2	LDLC, CDG2Q	0	0	0	Component of oligomeric golgi complex 2	606974	?Congenital disorder of glycosylation, type IIq	617395	AR	Cog2
1:230,702,522	1q42.2	AGT	SERPINA8	0	0	0	Angiotensinogen	106150	Renal tubular dysgenesis	267430	AR	Agt
									{Hypertension, essential, susceptibility to}	145500	Mu
									{Preeclampsia, susceptibility to}
1:231,241,172	1q42.2	GNPAT	DHAPAT, RCDP2	0	0	0	Glyceronephosphate O-acyltransferase	602744	Rhizomelic chondrodysplasia punctata, type 2	222765	AR	Gnpat
1:235,367,359	1q42.3	TBCE	KCS, KCS1, HRD, PEAMO	0	0	0	Tubulin-specific chaperone E	604934	Encephalopathy, progressive, with amyotrophy and optic atrophy	617207	AR	Tbce
									Hypoparathyroidism-retardation-dysmorphism syndrome	241410	AR
									Kenny-Caffey syndrome, type 1	244460	AR
1:236,794,303	1q43	MTR	HMAG	0	0	0	5-methyltetrahydrofolate-homocysteine methyltransferase 1	156570	Homocystinuria-megaloblastic anemia, cblG complementation type	250940	AR	Mtr
									{Neural tube defects, folate-sensitive, susceptibility to}	601634	AR
1:241,497,556	1q43	FH	HLRCC, MCUL1, FMRD	0	0	0	Fumarate hydratase	136850	Fumarase deficiency	606812	AR	Fh1
									Leiomyomatosis and renal cell cancer	150800	AD
1:244,048,938	1q44	ZBTB18	ZNF238, RP58, MRD22	0	0	0	Zinc finger and BTB domain containing 18	608433	Mental retardation, autosomal dominant 22	612337	AD	Zbtb18
1:244,835,305	1q44	COX20	FAM36A	0	0	0	Cytochrome c oxidase 20, S. cerevisiae, homolog of	614698	Mitochondrial complex IV deficiency	220110	Mi, AR	Cox20
1:244,842,122	1q44	HNRNPU	HNRPU, SAFA, EIEE54	0	0	0	Heterogeneous nuclear ribonucleoprotein U	602869	Epileptic encephalopathy, early infantile, 54	617391	AD	Hnrnpu
2:1,789,112	2p25.3	MYT1L	KIAA1106, MRD39	0	0	0	Myelin transcription factor 1-like	613084	Mental retardation, autosomal dominant 39	616521	AD	Myt1l
2:3,379,244	2p25.3	TRAPPC12	TTC15, PEBAS	3	1	3	Trafficking protein particle complex, subunit 12	614139	Encephalopathy, progressive, early-onset, with brain atrophy and spasticity	617669	AR	Trappc12
2:5,692,666	2p25.2	SOX11	MRD27	3	1	3	SRY (sex-determining region Y)-box 11	600898	Mental retardation, autosomal dominant 27	615866	AD	Sox11
2:15,940,437	2p24.3	MYCN	NMYC, ODED, MODED	0	0	0	Oncogene NMYC	164840	Feingold syndrome 1	164280	AD	Mycn
2:42,766,197	2p21	HAAO	VCRL1	0	0	0	3-hydroxyanthranilate 3,4-dioxygenase	604521	Vertebral, cardiac, renal, and limb defects syndrome 1	617660	AR	Haao
2:44,941,897	2p21	SIX3	HPE2	0	0	0	Sine oculis homeo box, Drosophila, homolog of, 3	603714	Holoprosencephaly 2	157170	AD	Six3
									Schizencephaly	269160
2:46,617,171	2p21	CRIPT	SSMDF	0	0	0	Cystine-rich PDZ binding protein	604594	Short stature with microcephaly and distinctive facies	615789	AR	Cript
2:47,369,147	2p21	EPCAM	ACSTD1, TROP1, M4S1, MIC18, DIAR5, HNPCC8	0	0	0	Epithelial cellular adhesion molecule	185535	Colorectal cancer, hereditary nonpolyposis, type 8	613244		Epcam
									Diarrhea 5, with tufting enteropathy, congenital	613217	AR
2:55,287,816	2p16.1	CCDC88A	KIAA1212, HKRP1, GIRDIN, APE, GIV, PEHOL	0	0	0	Coiled-coil domain-containing protein 88A	609736	?PEHO syndrome-like	617507	AR	Ccdc88a
2:60,451,166	2p16.1	BCL11A	CTIP1, EVI9, KIAA1809, DILOS	3	2	6	B-cell CLL/lymphoma 11A	606557	Dias-Logan syndrome	617101	AD	Bcl11a
2:64,988,444	2p14	SLC1A4	SATT, ASCT1, SPATCCM	3	1	3	Solute carrier family 1 (glutamate/neutral amino acid transporter), member 4	600229	Spastic tetraplegia, thin corpus callosum, and progressive microcephaly	616657	AR	Slc1a4
2:72,887,382	2p13.2	SPR		0	0	0	Sepiapterin reductase	182125	Dystonia, dopa-responsive, due to sepiapterin reductase deficiency	612716	?AD, AR	Spr
2:73,729,829	2p13.1	TPRKB	GAMOS5	0	0	0	TP53RK-binding protein	608680	Galloway-Mowat syndrome 5	617731	AR	Tprkb
2:73,828,910	2p13.1	STAMBP	AMSH, MICCAP	0	0	0	STAM binding protein	606247	Microcephaly-capillary malformation syndrome	614261	AR	Stambp
2:73,926,825	2p13.1	DGUOK	DGK, MTDPS3, PEOB4, NCPH	0	0	0	Deoxyguanosine kinase, mitochondrial	601465	Mitochondrial DNA depletion syndrome 3 (hepatocerebral type)	251880	AR	Dguok
									Portal hypertension, noncirrhotic	617068	AR
									Progressive external ophthalmoplegia with mitochondrial DNA deletions, autosomal recessive 4	617070	AR
2:74,361,153	2p13.1	DCTN1	HMN7B	3	3	9	Dynactin 1 (p150, glued, Drosophila, homolog of)	601143	Neuropathy, distal hereditary motor, type VIIB	607641	AD	Dctn1
									Perry syndrome	168605	AD
									{Amyotrophic lateral sclerosis, susceptibility to}	105400	AD, AR
2:74,529,404	2p13.1	HTRA2	OMI, PARK13, PRSS25, MGCA8	3	1	3	HTRA serine peptidase 2	606441	3-methylglutaconic aciduria, type VIII	617248	AR	Htra2
									{Parkinson disease 13}	610297
2:85,839,147	2p11.2	ST3GAL5	ST3GALV, SPDRS	0	0	0	Sialyltransferase 9	604402	Salt and pepper developmental regression syndrome	609056	AR	St3gal5
2:86,020,215	2p11.2	POLR1A	RPA194, AFDCIN	0	0	0	Polymerase I, RNA, subunit A	616404	Acrofacial dysostosis, Cincinnati type	616462	AD	Polr1a
2:88,556,739	2p11.2	EIF2AK3	PEK, PERK, WRS	0	0	0	Eukaryotic translation initiation factor 2-alpha kinase 3	604032	Wolcott-Rallison syndrome	226980	AR	Eif2ak3
2:112,736,348	2q14.1	CKAP2L	RADMIS	0	0	0	Cytoskeleton-associated protein 2-like	616174	Filippi syndrome	272440	AR	Ckap2l
2:120,797,290	2q14.2	GLI2	HPE9, CJS	3	4	12	GLI-Kruppel family member GLI2 (oncogene GLI2)	165230	Culler-Jones syndrome	615849	AD	Gli2
									Holoprosencephaly 9	610829	AD
2:121,530,879	2q14.2	RNU4ATAC	U4ATAC, MOPD1, TALS, RFMN	NA	NA	NA	RNA, U4, small nuclear, AT-AC form	601428	Microcephalic osteodysplastic primordial dwarfism, type I	210710	AR
									Roifman syndrome	616651	AR
2:127,257,289	2q14.3	ERCC3	XPB, TTD2	0	0	0	Excision-repair cross-complementing rodent repair deficiency, complementation group 3	133510	Trichothiodystrophy 2, photosensitive	616390	AR	Ercc3
									Xeroderma pigmentosum, group B	610651	AR
2:130,592,164	2q21.1	CFC1	CRYPTIC, HTX2	0	0	0	Cryptic protein	605194	Heterotaxy, visceral, 2, autosomal	605376	AD	Cfc1
2:135,052,264	2q21.3	RAB3GAP1	WARBM1, P130	3	1	3	RAB3 GTPase-activating protein, catalytic subunit	602536	Warburg micro syndrome 1	600118	AR	Rab3gap1
2:142,877,625	2q22.2	KYNU	KYNUU, VCRL2	0	0	0	Kynureninase	605197	?Hydroxykynureninuria	236800	AR	Kynu
									Vertebral, cardiac, renal, and limb defects syndrome 2	617661	AR
2:144,384,374	2q22.3	ZEB2	ZFHX1B, SMADIP1, SIP1	0	0	0	Zinc finger E box-binding homeobox 2	605802	Mowat-Wilson syndrome	235730	AD	Zeb2
2:147,930,396	2q23.1	ORC4	ORC4L	0	0	0	Origin recognition complex, subunit 4, S. cerevisiae, homolog of	603056	Meier-Gorlin syndrome 2	613800	AR	Orc4
2:148,021,010	2q23.1	MBD5	KIAA1461, MRD1	7	1	7	Methyl-CpG-binding domain protein 5	611472	Mental retardation, autosomal dominant 1	156200	AD	Mbd5
2:148,875,222	2q23.1-q23.2	KIF5C	NKHC2, CDCBM2	0	0	0	Kinesin family member 5C	604593	Cortical dysplasia, complex, with other brain malformations 2	615282	AD	Kif5c
2:162,267,078	2q24.2	IFIH1	MDA5, AGS7, SGMRT1	0	0	0	Interferon induced with helicase C domain 1	606951	Aicardi-Goutieres syndrome 7	615846	AD	Ifih1
									Singleton-Merten syndrome 1	182250	AD
2:165,208,055	2q24.3	SCN2A	SCN2A1, BFIC3, EIEE11, BFIS3, BFNIS	0	0	0	Sodium channel, voltage-gated, type II, alpha subunit	182390	Epileptic encephalopathy, early infantile, 11	613721	AD	Scn2a
									Seizures, benign familial infantile, 3	607745	AD
2:165,989,159	2q24.3	SCN1A	GEFSP2, SMEI, FEB3A, EIEE6, FHM3	0	0	0	Sodium channel, voltage-gated, type I, alpha polypeptide	182389	Epilepsy, generalized, with febrile seizures plus, type 2	604403	AD	Scn1a
									Epileptic encephalopathy, early infantile, 6 (Dravet syndrome)	607208	AD
									Febrile seizures, familial, 3A	604403	AD
									Migraine, familial hemiplegic, 3	609634	AD
2:166,195,184	2q24.3	SCN9A	NENA, PN1, FEB3B, GEFSP7, SFNP, HSAN2D	3	1	3	Sodium channel, voltage-gated, type IX, alpha subunit	603415	Epilepsy, generalized, with febrile seizures plus, type 7	613863	AD	Scn9a
									Erythermalgia, primary	133020	AD
									Febrile seizures, familial, 3B	613863	AD
									HSAN2D, autosomal recessive	243000	AR
									Insensitivity to pain, congenital	243000	AR
									Paroxysmal extreme pain disorder,	167400	AD
									Small fiber neuropathy	133020	AD
									{Dravet syndrome, modifier of}	607208	AD
2:170,813,209	2q31.1	GAD1	SCP, CPSQ1	0	0	0	Glutamate decarboxylase-1, brain, 67kD	605363	?Cerebral palsy, spastic quadriplegic, 1	603513	AR	Gad1
2:173,354,016	2q31.1	CDCA7	JPO1, ICF3	0	0	0	Cell division cycle-associated 7	609937	Immunodeficiency-centromeric instability-facial anomalies syndrome 3	616910		Cdca7
2:197,486,583	2q33.1	HSPD1	SPG13, HSP60, HLD4	0	0	0	Heat-shock 60kD protein 1	118190	Leukodystrophy, hypomyelinating, 4	612233	AR	Hspd1
									Spastic paraplegia 13, autosomal dominant	605280	AD
2:199,269,499	2q33.1	SATB2	KIAA1034, GLSS	6	2	9	Special AT-rich sequence-binding protein 2	608148	Glass syndrome	612313	AD	Satb2
2:201,700,262	2q33.1	ALS2	ALSJ, PLSJ, IAHSP	0	0	0	Alsin	606352	Amyotrophic lateral sclerosis 2, juvenile	205100	AR	Als2
									Primary lateral sclerosis, juvenile	606353	AR
									Spastic paralysis, infantile onset ascending	607225	AR
2:206,765,387	2q33.3	FASTKD2	KIAA0971	0	0	0	FAST kinase domains 2	612322	?Mitochondrial complex IV deficiency	220110	Mi, AR	Fastkd2
2:209,771,924	2q34	UNC80	C2orf21, KIAA1843	3	1	3	Unc-80 homolog, NALCN activator	612636	Hypotonia, infantile, with psychomotor retardation and characteristic facies 2	616801	AR	Unc80
2:218,659,655	2q35	BCS1L	FLNMS, GRACILE, BJS, PTD, MC3DN1	0	0	0	bcs1, S. cerevisiae, homolog-like	603647	Bjornstad syndrome	262000	AR	Bcs1l
									GRACILE syndrome	603358
									Leigh syndrome	256000	Mi, AR
									Mitochondrial complex III deficiency, nuclear type 1	124000	AR
2:219,075,323	2q35	NHEJ1	XLF	0	0	0	Nonhomologous end-joining factor 1	611290	Severe combined immunodeficiency with microcephaly, growth retardation, and sensitivity to ionizing radiation	611291		Nhej1
2:222,199,886	2q36.1	PAX3	WS1, HUP2, CDHS, WS3	0	0	0	Paired box homeotic gene-3	606597	Craniofacial-deafness-hand syndrome	122880	AD	Pax3
									Rhabdomyosarcoma 2, alveolar	268220	AR
									Waardenburg syndrome, type 1	193500	AD
									Waardenburg syndrome, type 3	148820	AD, AR
2:227,325,150	2q36.3	MFF	C2orf33, EMPF2	0	0	0	Mitochondrial fission factor	614785	Encephalopathy due to defective mitochondrial and peroxisomal fission 2	617086	AR
2:230,165,465	2q37.1	SP110	IFI41, IFI75, VODI	3	1	3	SP110 nuclear body protein (interferon-induced protein 41, 30kD; interferon-induced protein 75, 52kD)	604457	Hepatic venoocclusive disease with immunodeficiency	235550	AR	Sp110, Gm15753, Gm16026
									{Mycobacterium tuberculosis, susceptibility to}	607948
2:240,713,763	2q37.3	KIF1A	ATSV, UNC104, SPG30, HSN2C, MRD9	0	0	0	Kinesin family member 1A	601255	Mental retardation, autosomal dominant 9	614255	AD	Kif1a
									Neuropathy, hereditary sensory, type IIC	614213	AR
									Spastic paraplegia 30, autosomal recessive	610357	AR
2:241,734,578	2q37.3	D2HGDH	D2HGD	0	0	0	D-2-hydroxyglutarate dehydrogenase	609186	D-2-hydroxyglutaric aciduria	600721	AR	D2hgdh
3:9,397,699	3p25.3	SETD5	KIAA1757	4	4	15	SET domain-containing protein 5	615743	Mental retardation, autosomal dominant 23	615761	AD	Setd5
3:9,731,728	3p25.3	BRPF1	BR140, IDDDFP	4	1	4	Bromodomain- and PHD finger-containing protein 1, 140kD	602410	Intellectual developmental disorder with dysmorphic facies and ptosis	617333	AD	Brpf1
3:10,026,386	3p25.3	FANCD2	FANCD, FACD, FAD	0	0	0	Fanconi anemia, complementation group D2	613984	Fanconi anemia, complementation group D2	227646	AR	Fancd2
3:12,484,431	3p25.2	TSEN2	SEN2, PCH2B	0	0	0	tRNA splicing endonuclease 2, S. cerevisiae, homolog of	608753	Pontocerebellar hypoplasia type 2B	612389	AR	Tsen2
3:25,718,943	3p24.2	NGLY1	PNG1, CDDG, CDG1V	0	0	0	N-glycanase 1	610661	Congenital disorder of deglycosylation	615273	AR	Ngly1
3:31,532,500	3p23	STT3B	SIMP, CDG1X	0	0	0	STT3B, subunit of the oligosaccharyltransferase complex (catalytic)	608605	?Congenital disorder of glycosylation, type Ix	615597	AR	Stt3b
3:41,199,450	3p22.1	CTNNB1	MRD19, EVR7	0	0	0	Catenin (cadherin-associated protein), beta 1, 88kD	116806	Colorectal cancer, somatic	114500		Ctnnb1
									Exudative vitreoretinopathy 7	617572	AD
									Hepatocellular carcinoma, somatic	114550
									Medulloblastoma, somatic	155255
									Mental retardation, autosomal dominant 19	615075	AD
									Ovarian cancer, somatic	167000
									Pilomatricoma, somatic	132600
3:48,465,519	3p21.31	TREX1	AGS1, CRV, HERNS	4	3	10	3' repair exonuclease 1	606609	Aicardi-Goutieres syndrome 1, dominant and recessive	225750	AD, AR	Trex1
									Chilblain lupus	610448	AD
									Vasculopathy, retinal, with cerebral leukodystrophy	192315	AD
									{Systemic lupus erythematosus, susceptibility to}	152700	AD
3:48,856,922	3p21.31	SLC25A20	CACT, CAC	0	0	0	Solute carrier family 25 (carnitine/acylcarnitine translocase), member 20 (carnitine-acylcarnitine translocase)	613698	Carnitine-acylcarnitine translocase deficiency	212138	AR	Slc25a20
3:49,095,931	3p21.31	QARS	GLNRS, MSCCA	0	0	0	Glutaminyl-tRNA synthetase	603727	Microcephaly, progressive, seizures, and cerebral and cerebellar atrophy	615760	AR
3:49,721,475	3p21.31	GMPPB	KIAA1851, MDDGA14, MDDGB14, MDDGC14	0	0	0	GDP-mannose pyrophosphorylase B	615320	Muscular dystrophy-dystroglycanopathy (congenital with brain and eye anomalies), type A, 14	615350	AR	Gmppb
									Muscular dystrophy-dystroglycanopathy (congenital with mental retardation), type B, 14	615351	AR
									Muscular dystrophy-dystroglycanopathy (limb-girdle), type C, 14	615352	AR
3:49,828,594	3p21.31	TRAIP	TRIP, RNF206, SCKL9	0	0	0	TRAF-interacting protein	605958	Seckel syndrome 9	616777	AR	Traip
3:52,075,232	3p21.2	POC1A	PIX2, SOFT	0	0	0	POC1 centriolar protein, Chlamydomonas, homolog of, A	614783	Short stature, onychodysplasia, facial dysmorphism, and hypotrichosis	614813	AR	Poc1a
3:52,287,557	3p21.2	GLYCTK	GLYCTK1	0	0	0	Glycerate kinase	610516	D-glyceric aciduria	220120	AR	Glyctk
3:53,071,150	3p21.1	RFT1	CDG1N	0	0	0	RFT1, S. cerevisiae, homolog of	611908	Congenital disorder of glycosylation, type In	612015	AR	Rft1
3:100,260,816	3q12.1-q12.2	TBC1D23	PCH11	0	0	0	TBC1 domain family, member 23	617687	Pontocerebellar hypoplasia, type 11	617695	AR	Tbc1d23
3:111,542,078	3q13.1-q13.2	CD96	TACTILE	5	2	8	CD96 antigen	606037	C syndrome	211750	AD	Cd96
3:113,747,018	3q13.31	ATP6V1A1	HO68, ARCL2D	0	0	0	ATPase, H+ transporting, lysosomal alpha polypeptide, 70-kD, isoform 1	607027	Cutis laxa, autosomal recessive, type IID	617403	AR	Atp6v1a
3:119,294,288	3q13.32-q13.33	ARHGAP31	CDGAP, KIAA1204, AOS1	4	3	10	Rho GTPase-activating protein 31	610911	Adams-Oliver syndrome 1	100300	AD	Arhgap31
3:125,225,668	3q21.2	ZNF148	ZFP148, GDACCF	0	0	0	Zinc finger protein-148	601897	Global developmental delay, absent or hypoplastic corpus callosum, and dysmorphic facies	617260	AD	Zfp148
3:129,440,035	3q21.3-q22.1	IFT122	WDR10, CED1	3	1	3	Intraflagellar transport 122, homolog of	606045	Cranioectodermal dysplasia 1	218330	AR	Ift122
3:132,654,445	3q22.1	UBA5	UBE1DC1, EIEE44, SCAR24	0	0	0	Ubiquitin-like modifier activating enzyme 5	610552	?Spinocerebellar ataxia, autosomal recessive 24	617133	AR	Uba5
									Epileptic encephalopathy, early infantile, 44	617132	AR
3:134,485,732	3q22.2	CEP63	SCKL6	0	0	0	Centrosomal protein, 63kD	614724	?Seckel syndrome 6	614728	AR	Cep63
3:136,336,234	3q22.3	STAG1	MRD47	3	1	3	Stromal antigen 1	604358	Mental retardation, autosomal dominant 47	617635	AD	Stag1
3:138,944,223	3q22.3	FOXL2	BPES, BPES1, PFRK, POF3	5	5	17	Forkhead transcription factor FOXL2	605597	Blepharophimosis, epicanthus inversus, and ptosis, type 1	110100	AD	Foxl2
									Blepharophimosis, epicanthus inversus, and ptosis, type 2	110100	AD
									Premature ovarian failure 3	608996	AD
3:139,343,993	3q23	MRPS22	C3orf5, COXPD5	0	0	0	Mitochondrial ribosomal protein S22	605810	Combined oxidative phosphorylation deficiency 5	611719	AR	Mrps22
3:139,355,594	3q23	COPB2	MCPH19	0	0	0	Coatomer protein complex, subunit beta-2	606990	?Microcephaly 19, primary, autosomal recessive	617800	AR	Copb2
3:142,449,234	3q23	ATR	FRP1, SCKL1, FCTCS	0	0	0	Ataxia-telangiectasia and Rad3-related (FRAP-related protein-1)	601215	?Cutaneous telangiectasia and cancer syndrome, familial	614564	AD	Atr
									Seckel syndrome 1	210600	AR
3:147,409,393	3q24	ZIC1	CRS6	0	0	0	Zic family member-1	600470	Craniosynostosis 6	616602	AD	Zic1
3:148,697,870	3q24	AGTR1	AGTR1A, AT2R1	0	0	0	Angiotensin receptor 1	106165	Renal tubular dysgenesis	267430	AR	Agtr1a
									{Hypertension, essential}	145500	Mu
3:158,644,496	3q25.32	GFM1	EFG1, GFM, COXPD1	0	0	0	Mitochondrial elongation factor G1	606639	Combined oxidative phosphorylation deficiency 1	609060	AR	Gfm1
3:169,764,609	3q26.2	TERC	TRC3, TR, DKCA1, PFBMFT2	NA	NA	NA	Telomerase RNA component	602322	Dyskeratosis congenita, autosomal dominant 1	127550	AD
									{Aplastic anemia}	614743	AD
									{Pulmonary fibrosis, idiopathic, susceptibility to}	614743	AD
3:177,019,354	3q26.32	TBL1XR1	TBLR1, IRA1, C21, MRD41	0	0	0	Transducin-beta-like 1 receptor 1	608628	Mental retardation, autosomal dominant 41	616944	AD	Tbl1xr1
									Pierpont syndrome	602342	AD
3:181,711,923	3q26.33	SOX2	MCOPS3	0	0	0	SRY (sex determining region Y)-box 2	184429	Microphthalmia, syndromic 3	206900	AD	Sox2
									Optic nerve hypoplasia and abnormalities of the central nervous system	206900	AD
3:184,242,328	3q27.1	ALG3	NOT56L, CDGS4, CDG1D	0	0	0	Alg3, S. cerevisiae, homolog of	608750	Congenital disorder of glycosylation, type Id	601110	AR	Alg3
3:187,216,084	3q27.3	MASP1	CRARF, 3MC1	0	0	0	Mannan-binding lectin serine protease-1 (C4/C2 activating component of Ra-reactive factor)	600521	3MC syndrome 1	257920	AR
3:192,139,392	3q28-q29	FGF12	FHF1, EIEE47	0	0	0	Fibroblast growth factor-12	601513	Epileptic encephalopathy, early infantile, 47	617166	AD	Fgf12
3:196,468,782	3q29	RNF168		0	0	0	RING finger protein 168	612688	RIDDLE syndrome	611943	AR	Rnf168
4:1,793,298	4p16.3	FGFR3	ACH	3	1	3	Fibroblast growth factor receptor-3	134934	Achondroplasia	100800	AD	Fgfr3
									Bladder cancer, somatic	109800
									CATSHL syndrome	610474	AD, AR
									Cervical cancer, somatic	603956
									Colorectal cancer, somatic	114500
									Crouzon syndrome with acanthosis nigricans	612247	AD
									Hypochondroplasia	146000	AD
									LADD syndrome	149730	AD
									Muenke syndrome	602849	AD
									Nevus, epidermal, somatic	162900
									SADDAN	616482	AD
									Spermatocytic seminoma, somatic	273300
									Thanatophoric dysplasia, type I	187600	AD
									Thanatophoric dysplasia, type II	187601	AD
4:2,059,511	4p16.3	NAT8L	CML3, NACED	3	1	3	N-acetyltransferase 8-like	610647	?N-acetylaspartate deficiency	614063	AR	Nat8l
4:16,160,504	4p15.32	TAPT1	CMVFR, OCLSBG	3	1	3	Transmembrane anterior posterior transformation 1	612758	Osteochondrodysplasia, complex lethal, Symoens-Barnes-Gistelinck type	616897	AR	Tapt1
4:17,486,392	4p15.32	QDPR	DHPR	0	0	0	Quinoid dihydropteridine reductase	612676	Hyperphenylalaninemia, BH4-deficient, C	261630	AR	Qdpr
4:25,120,004	4p15.2	SEPSECS	SLA, LP, PCH2D	0	0	0	O-phosphoserine tRNA-selenocysteine tRNA synthase	613009	Pontocerebellar hypoplasia type 2D	613811	AR	Sepsecs
4:26,163,488	4p15.2	RBPJ	RBPSUH, IGKJRB1, AOS3	3	2	6	Recombination signal-binding protein 1 for kappa J region	147183	Adams-Oliver syndrome 3	614814	AD	Rbpj
4:39,459,021	4p14	LIAS	PDHLD, HGCLAS	3	1	3	Lipoic acid synthase	607031	Hyperglycinemia, lactic acidosis, and seizures	614462	AR	Lias
4:55,395,912	4q12	TMEM165	FT27, CDG2K	0	0	0	Transmembrane protein 165	614726	Congenital disorder of glycosylation, type IIk	614727	AR	Tmem165
4:55,948,807	4q12	CEP135	KIAA0635, MCPH8	0	0	0	Centrosomal protein, 135kD	611423	Microcephaly 8, primary, autosomal recessive	614673	AR	Cep135
4:78,057,322	4q21.21	FRAS1	FRASRS1	3	2	6	FRAS1 gene	607830	Fraser syndrome 1	219000	AR	Fras1
4:84,669,536	4q21.23	WDFY3	ALFY, BCHS, MCPH18	3	1	3	WD repeat- and FYVE domain-containing protein 3	617485	?Microcephaly 18, primary, autosomal dominant	617520	AD	Wdfy3
4:88,520,977	4q22.1	PIGY	HPMRS6	0	0	0	Phosphatidylinositol glycan, class Y	610662	Hyperphosphatasia with mental retardation syndrome 6	616809	AR	Pigyl
4:99,546,706	4q23	TRMT10A	RG9MTD2, MSSGM1	0	0	0	tRNA methyltransferase 10, S. cerevisiae, homolog of, A	616013	Microcephaly, short stature, and impaired glucose metabolism 1	616033	AR	Trmt10a
4:103,105,805	4q24	CENPE	MCPH13	0	0	0	Centromere autoantigen E, 312kD	117143	?Microcephaly 13, primary, autosomal recessive	616051	AR	Cenpe
4:106,315,609	4q24	AIMP1	SCYE1, EMAP2, EMAPII, HLD3	0	0	0	ARS-interacting multifunctional protein 1	603605	Leukodystrophy, hypomyelinating, 3	260600	AR	Aimp1
4:112,636,963	4q25	LARP7	PIP7S, ALAZS	0	0	0	La ribonucleoprotein domain family, member 7	612026	Alazami syndrome	615071	AR	Larp7
4:118,280,037	4q26	PRSS12	BSSP3, MRT1	4	1	4	Protease, serine, 12	606709	Mental retardation, autosomal recessive 1	249500	AR	Prss12
4:122,152,332	4q27	KIAA1109	ALKKUCS	4	3	10	KIAA1109 gene	611565	Alkuraya-Kucinskas syndrome	617822	AR	4932438A13Rik
4:122,923,069	4q28.1	SPATA5	SPAF, EHLMRS	0	0	0	Spermatogenesis-associated protein 5	613940	Epilepsy, hearing loss, and mental retardation syndrome	616577	AR	Spata5
4:125,314,912	4q28.1	FAT4	VMLDS2, HKLLS2	0	0	0	FAT tumor suppressor, Drosophila, homolog of, 4	612411	Hennekam lymphangiectasia-lymphedema syndrome 2	616006	AR	Fat4
									Van Maldergem syndrome 2	615546	AR
4:127,880,860	4q28.1	PLK4	STK18, SAK, MCCRP2	3	1	3	Polo-like kinase 4 (serine/threonine protein kinase-18)	605031	Microcephaly and chorioretinopathy, autosomal recessive, 2	616171	AR	Plk4
4:165,327,665	4q32.3	MSMO1	SC4MOL, ERG25, MCCPD	NA	NA	NA	Methylsterol monooxygenase 1	607545	Microcephaly, congenital cataract, and psoriasiform dermatitis	616834	AR	Msmo1
4:177,430,773	4q34.3	AGA		0	0	0	Aspartylglucosaminidase	613228	Aspartylglucosaminuria	208400	AR	Aga
4:183,659,266	4q35.1	TRAPPC11	C4orf41, LGMD2S	0	0	0	Trafficking protein particle complex, subunit 11	614138	Muscular dystrophy, limb-girdle, type 2S	615356	AR	Trappc11
5:218,222	5p15.33	SDHA	SDH1, SDHF, CMD1GG, PGL5	0	0	0	Succinate dehydrogenase complex, subunit A, flavoprotein	600857	Cardiomyopathy, dilated, 1GG	613642		Sdha
									Leigh syndrome	256000	Mi, AR
									Mitochondrial respiratory chain complex II deficiency	252011	AR
									Paragangliomas 5	614165	AD
5:892,853	5p15.33	TRIP13	16E1BP, MVA3	0	0	0	Thyroid hormone receptor interactor 13	604507	Mosaic variegated aneuploidy syndrome 3	617598	AR	Trip13
5:1,253,166	5p15.33	TERT	TCS1, EST2, DKCA2, DKCB4, PFBMFT1, CMM9	3	3	9	Telomerase reverse transcriptase	187270	{Dyskeratosis congenita, autosomal dominant 2}	613989	AD, AR	Tert
									{Dyskeratosis congenita, autosomal recessive 4}	613989	AD, AR
									{Leukemia, acute myeloid}	601626	AD
									{Melanoma, cutaneous malignant, 9}	615134
									{Pulmonary fibrosis and/or bone marrow failure, telomere-related, 1}	614742	AD
5:6,599,238	5p15.31	NSUN2	TRM4, SAKI, MISU, MRT5	3	1	3	NOP2/SUN RNA methyltransferase family, member 2	610916	Mental retardation, autosomal recessive 5	611091	AR	Nsun2
5:7,869,103	5p15.31	MTRR		0	0	0	Methionine synthase reductase	602568	Homocystinuria-megaloblastic anemia, cbl E type	236270	AR	Mtrr
									{Neural tube defects, folate-sensitive, susceptibility to}	601634	AR
5:14,143,349	5p15.2	TRIO	MRD44	3	2	6	Triple functional domain	601893	Mental retardation, autosomal dominant 44	617061	AD	Trio
5:34,929,539	5p13.2	DNAJC21	DNAJA5, BMFS3	0	0	0	DNAJ/HSP40 homolog, subfamily C, member 21	617048	Bone marrow failure syndrome 3	617052	AR	Dnajc21
5:36,192,588	5p13.2	NADK2	C5orf33, DECRD	0	0	0	NAD kinase 2, mitochondrial	615787	?2,4-dienoyl-CoA reductase deficiency	616034	AR	Nadk2
5:36,876,758	5p13.2	NIPBL	CDLS1	3	1	3	Nipped-B-like (delangin)	608667	Cornelia de Lange syndrome 1	122470	AD	Nipbl
5:53,095,678	5q11.2	MOCS2	MPTS, MOCODB	0	0	0	Molybdenum cofactor synthesis-2	603708	Molybdenum cofactor deficiency B	252160	AR	Mocs2
5:58,969,037	5q11.2-q12.1	PDE4D	DPDE3, STRK1, ACRDYS2	7	3	19	Phosphodiesterase-4D, cAMP-specific (dunce, Drosophila, homolog of, phosphodiesterase-E3)	600129	Acrodysostosis 2, with or without hormone resistance	614613	AD
									{Stroke, susceptibility to, 1}	606799
5:60,873,831	5q12.1	ERCC8	CKN1, CSA, UVSS2	0	0	0	Excision repair cross-complementing rodent repair deficiency, complementation group 8	609412	Cockayne syndrome, type A	216400	AR	Ercc8
									UV-sensitive syndrome 2	614621	AR
5:62,306,161	5q12.1	KIF2A	CDCBM3	4	1	4	Kinesin, heavy chain, 2	602591	Cortical dysplasia, complex, with other brain malformations 3	615411	AD	Kif2a
5:69,492,291	5q13.2	OCLN	BLCPMG, PTORCH1	3	1	3	Occludin	602876	Pseudo-TORCH syndrome 1	251290	AR	Ocln
5:75,368,485	5q13.3	COL4A3BP	GPBP, CERT, MRD34	0	0	0	COL4A3-binding protein (ceramide transporter)	604677	Mental retardation, autosomal dominant 34	616351	AD	Col4a3bp
5:78,002,325	5q14.1	AP3B1	ADTB3A, HPS2	0	0	0	Adaptor-related protein complex 3, beta 1 subunit (adaptin, beta-3a)	603401	Hermansky-Pudlak syndrome 2	608233	AR	Ap3b1
5:80,626,225	5q14.1	DHFR		0	0	0	Dihydrofolate reductase	126060	Megaloblastic anemia due to dihydrofolate reductase deficiency	613839	AR	Dhfr
5:82,273,319	5q14.2	RPS23	BTDD, MCINS	0	0	0	Ribosomal protein S23	603683	Brachycephaly, trichomegaly, and developmental delay	617412	AD	Rps23
5:83,077,408	5q14.2	XRCC4	SSMED	0	0	0	X-ray repair, complementing defective, repair in Chinese hamster cells-4	194363	Short stature, microcephaly, and endocrine dysfunction	616541	AR	Xrcc4
5:88,718,240	5q14.3	MEF2C		3	2	6	MADS box transcription enhancer factor 2, polypeptide C (myocyte enhancer factor 2C)	600662	Chromosome 5q14.3 deletion syndrome	613443	AD	Mef2c
									Mental retardation, stereotypic movements, epilepsy, and/or cerebral malformations	613443	AD
5:119,452,442	5q23.1	HSD17B4	PRLTS1	0	0	0	Hydroxysteroid (17-beta) dehydrogenase 4	601860	D-bifunctional protein deficiency	261515	AR	Hsd17b4
									Perrault syndrome 1	233400	AR
5:132,556,923	5q31.1	RAD50	NBSLD	0	0	0	RAD50, S. cerevisiae, homolog of	604040	Nijmegen breakage syndrome-like disorder	613078		Rad50
5:138,946,719	5q31.2	SIL1	BAP, MSS	0	0	0	Sil1, S. cerevisiae, homolog of	608005	Marinesco-Sjogren syndrome	248800	AR	Sil1
5:140,114,122	5q31.3	PURA	PUR1, MRD31	0	0	0	Purine-rich element binding protein A	600473	Mental retardation, autosomal dominant 31	616158	AD	Pura
5:141,515,020	5q31.3	DIAPH1	DFNA1, LFHL1, SCBMS	13	11	64	Diaphanous, Drosophila, homolog of, 1	602121	Deafness, autosomal dominant 1	124900	AD	Diaph1
									Seizures, cortical blindness, microcephaly syndrome	616632	AR
5:146,113,025	5q32	LARS	LFIS, ILFS1	0	0	0	Leucyl-tRNA synthetase	151350	?Infantile liver failure syndrome 1	615438	AR	Lars
5:150,219,490	5q32	CAMK2A	KIAA0968, CAMKA, MRD53	0	0	0	Calcium/calmodulin-dependent protein kinase II-alpha	114078	Mental retardation, autosomal dominant 53	617798	AD	Camk2a
5:150,357,638	5q32-q33	TCOF1	MFD1, TCS1	0	0	0	Treacle	606847	Treacher Collins syndrome 1	154500	AD	Tcof1
5:161,288,428	5q34	GABRB2	ICEE2	0	0	0	Gamma-aminobutyric acid (GABA) A receptor, beta-2	600232	Epileptic encephalopathy, infantile or early childhood, 2	617829	AD	Gabrb2
5:168,486,457	5q34	RARS	HLD9	0	0	0	Arginyl-tRNA synthetase	107820	Leukodystrophy, hypomyelinating, 9	616140	AR	Rars
6:3,224,260	6p25.2	TUBB2B	CDCBM7	0	0	0	Tubulin, beta-2B	612850	Cortical dysplasia, complex, with other brain malformations 7	610031	AD	Tubb2b
6:5,261,000	6p25.1	FARS2	FARS1, COXPD14, SPG77	0	0	0	Phenylalanyl-tRNA synthetase 2, mitochondrial	611592	Combined oxidative phosphorylation deficiency 14	614946	AR	Fars2
									Spastic paraplegia 77, autosomal recessive	617046	AR
6:10,396,676	6p24.3	TFAP2A	AP2TF, BOFS	3	1	3	Transcription factor AP-2 alpha (activating enhancer-binding protein 2 alpha)	107580	Branchiooculofacial syndrome	113620	AD	Tfap2a
6:24,774,930	6p22.3	GMNN	MGORS6	0	0	0	Geminin	602842	Meier-Gorlin syndrome 6	616835	AD	Gmnn
6:30,720,200	6p21.33	TUBB	TUBB5, M40, CDCBM6, CSCSC1	0	0	0	Tubulin, beta polypeptide	191130	Cortical dysplasia, complex, with other brain malformations 6	615771	AD	Tubb5
									Symmetric circumferential skin creases, congenital, 1	156610	AD
6:30,914,207	6p21.33	VARS2	KIAA1885, COXPD20	3	1	3	Valyl-tRNA synthetase 2	612802	Combined oxidative phosphorylation deficiency 20	615917	AR	Vars2
6:31,777,517	6p21.33	VARS	VARS1, G7A, VARS2, NDMSCA	3	5	15	Valyl-tRNA synthetase	192150	Neurodevelopmental disorder with microcephaly, seizures, and cortical atrophy	617802	AR	Vars
6:33,420,069	6p21.32	SYNGAP1	MRD5	6	3	14	Synaptic Ras GTPase activating protein 1	603384	Mental retardation, autosomal dominant 5	612621	AD	Syngap1
6:35,452,338	6p21.31	FANCE	FACE	0	0	0	Fanconi anemia, complementation group E gene	613976	Fanconi anemia, complementation group E	600901	AR	Fance
6:39,904,257	6p21.2	MOCS1	MOCODA	0	0	0	Molybdenum cofactor synthesis-1	603707	Molybdenum cofactor deficiency A	252150	AR
6:43,576,140	6p21.1	POLH	XPV	0	0	0	Polymerase, DNA, eta	603968	Xeroderma pigmentosum, variant type	278750	AR	Polh
6:79,914,811	6q14.1	ELOVL4	ADMD, STGD2, STGD3, ISQMR, SCA34	0	0	0	Elongation of very long chain fatty acids 4	605512	Ichthyosis, spastic quadriplegia, and mental retardation	614457	AR	Elovl4
									Spinocerebellar ataxia 34	133190	AD
									Stargardt disease 3	600110	AD
6:87,472,924	6q15	SLC35A1	CST, CDG2F	0	0	0	Solute carrier family 35 (CMP-sialic acid transporter), member 1	605634	Congenital disorder of glycosylation, type IIf	603585	AR	Slc35a1
6:87,513,743	6q15	RARS2	RARSL, PCH6	0	0	0	Arginyl-tRNA synthetase 2	611524	Pontocerebellar hypoplasia, type 6	611523	AR	Rars2
6:98,868,534	6q16.1-q16.2	FBXL4	FBL4, MTDPS13	0	0	0	F-box and leucine-rich repeat protein 4	605654	Mitochondrial DNA depletion syndrome 13 (encephalomyopathic type)	615471	AR	Fbxl4
6:104,682,669	6q16.3	HACE1	KIAA1320, SPPRS	0	0	0	HECT domain- and ankyrin repeat-containing E3 ubiquitin protein ligase 1	610876	Spastic paraplegia and psychomotor retardation with or without seizures	616756	AR	Hace1
6:108,041,408	6q21	OSTM1	GL, OPTB5	0	0	0	Osteopetrosis associated transmembrane protein 1 (grey-lethal, mouse, homolog of)	607649	Osteopetrosis, autosomal recessive 5	259720	AR	Ostm1
6:109,691,215	6q21	FIG4	KIAA0274, SAC3, ALS11, YVS, BTOP	4	1	4	Fig4, S. cerevisiae, homolog of	609390	?Polymicrogyria, bilateral temporooccipital	612691	AR	Fig4
									Amyotrophic lateral sclerosis 11	612577	AD
									Charcot-Marie-Tooth disease, type 4J	611228	AR
									Yunis-Varon syndrome	216340	AR
6:117,675,453	6q22.1	NUS1	NGBR, C6orf68, CDG1AA, MRD55	0	0	0	Nuclear undecaprenyl pyrophosphate synthase 1, S. cerevisiae, homolog of	610463	?Congenital disorder of glycosylation, type 1aa	617082	AR	Nus1
									Mental retardation, autosomal dominant 55, with seizures	617831	AD
6:121,435,576	6q22.31	GJA1	CX43, ODDD, SDTY3, ODOD, HSS, AVSD3, HLHS1, CMDR, EKVP3	0	0	0	Gap junction protein, alpha-1, 43kD (connexin 43)	121014	Atrioventricular septal defect 3	600309	AD	Gja1
									Craniometaphyseal dysplasia, autosomal recessive	218400	AR
									Erythrokeratodermia variabilis et progressiva 3	617525	AD
									Hypoplastic left heart syndrome 1	241550	AR
									Oculodentodigital dysplasia	164200	AD
									Oculodentodigital dysplasia, autosomal recessive	257850	AR
									Palmoplantar keratoderma with congenital alopecia	104100	AD
									Syndactyly, type III	186100	AD
6:131,573,158	6q23.2	ARG1		0	0	0	Arginase, liver	608313	Argininemia	207800	AR	Arg1
6:136,822,219	6q23.3	PEX7	RCDP1, PBD9B	0	0	0	Peroxisomal biogenesis factor-7	601757	Peroxisome biogenesis disorder 9B	614879		Pex7
									Rhizomelic chondrodysplasia punctata, type 1	215100	AR
6:142,751,466	6q24.2	HIVEP2	MRD43	0	0	0	Human immunodeficiency virus type I enhancer-binding protein-2	143054	Mental retardation, autosomal dominant 43	616977	AD	Hivep2
6:151,404,547	6q25.1	RMND1	COXPD11	0	0	0	Required for meiotic nuclear division 1, S. cerevisiae, homolog of	614917	Combined oxidative phosphorylation deficiency 11	614922	AR	Rmnd1
6:156,777,846	6q25.3	ARID1B	BAF250B, KIAA1235, MRD12, CSS1	5	6	21	AT-rich interaction domain-containing protein 1B	614556	Coffin-Siris syndrome 1	135900	AD	Arid1b
6:158,109,503	6q25.3	SERAC1	MEGDEL	3	1	3	Serine active site-containing protein 1	614725	3-methylglutaconic aciduria with deafness, encephalopathy, and Leigh-like syndrome	614739	AR	Serac1
6:166,364,918	6q27	BRP44L	MPC1, MPYCD	0	0	0	Brain protein 44-like	614738	Mitochondrial pyruvate carrier deficiency	614741	AR	Mpc1
6:166,929,508	6q27	RNASET2	RNASE6PL	3	1	3	Ribonuclease T2	612944	Leukoencephalopathy, cystic, without megalencephaly	612951	AR	Rnaset2a, Rnaset2b
7:192,938	7p22.3	FAM20C	DMP4	0	0	0	Family with sequence similarity 20, member C	611061	Raine syndrome	259775	AR	Fam20c
7:2,537,809	7p22.3	BRAT1	BAAT1, C7orf27, RMFSL	0	0	0	BRCA1-associated ATM activator 1	614506	Rigidity and multifocal seizure syndrome, lethal neonatal	614498	AR	Brat1
7:5,527,147	7p22.1	ACTB	BRWS1	0	0	0	Actin, beta	102630	?Dystonia, juvenile-onset	607371	AD	Actb
									Baraitser-Winter syndrome 1	243310	AD
7:6,374,494	7p22.1	RAC1	MRD48	3	1	3	Ras-related C3 botulinum toxin substrate 1	602048	Mental retardation, autosomal dominant 48	617751	AD	Rac1
7:19,113,046	7p21.1	TWIST1	ACS3, SCS, CRS1, SWCOS	0	0	0	TWIST, Drosophila, homolog of, 1	601622	Craniosynostosis 1	123100	AD	Twist1
									Robinow-Sorauf syndrome	180750	AD
									Saethre-Chotzen syndrome with or without eyelid anomalies	101400	AD
									Sweeney-Cox syndrome	617746	AD
7:39,949,500	7p14.1	CDK13	CDC2L5, CHED, CHDFIDD	7	4	16	Cyclin-dependent kinase 13	603309	Congenital heart defects, dysmorphic facial features, and intellectual developmental disorder	617360	AD	Cdk13
7:40,132,742	7p14.1	MPLKIP	C7orf11, ABHS, TTDN1, TTD4	0	0	0	M-phase specific PLK1 interacting protein	609188	Trichothiodystrophy 4, nonphotosensitive	234050	AR	Mplkip
7:44,217,149	7p13	CAMK2B	MRD54	3	2	6	Calcium/calmodulin-dependent protein kinase II-beta	607707	Mental retardation, autosomal dominant 54	617799	AD	Camk2b
7:56,010,362	7p11.2	PSPH	PSP, PSPHD	0	0	0	Phosphoserine phosphatase	172480	Phosphoserine phosphatase deficiency	614023	AR	Psph
7:66,628,880	7q11.21	KCTD7	EPM3, CLN14	3	1	3	Potassium channel tetramerization domain containing 7	611725	Epilepsy, progressive myoclonic 3, with or without intracellular inclusions	611726	AR	Kctd7
7:69,598,474	7q11.22	AUTS2	MRD26	5	7	24	Activator of transcription and developmental regulator	607270	Mental retardation, autosomal dominant 26	615834	AD	Auts2
7:75,915,101	7q11.23	POR		3	1	3	Cytochrome P450 oxidoreductase	124015	Antley-Bixler syndrome with genital anomalies and disordered steroidogenesis	201750	AR	Por
									Disordered steroidogenesis due to cytochrome P450 oxidoreductase	613571
7:82,754,004	7q21.11	PCLO	PCH3	22	10	49	Piccolo, mouse, homolog of	604918	?Pontocerebellar hypoplasia, type 3	608027	AR	Pclo
7:83,363,905	7q21.11	SEMA3E	SEMAH, KIAA0331	0	0	0	Semaphorin 3E	608166	?CHARGE syndrome	214800	AD	Sema3e
7:92,604,920	7q21.2	CDK6	PLSTIRE, MCPH12	0	0	0	Cyclin-dependent kinase 6	603368	?Microcephaly 12, primary, autosomal recessive	616080	AR	Cdk6
7:94,394,560	7q21.3	COL1A2	EDSCV, EDSARTH2	0	0	0	Collagen I, alpha-2 polypeptide	120160	Ehlers-Danlos syndrome, arthrochalasia type, 2	617821		Col1a2
									Ehlers-Danlos syndrome, cardiac valvular type	225320	AR
									imperfecta, type III	259420	AD
									Osteogenesis imperfecta, type II	166210	AD
									Osteogenesis imperfecta, type IV	166220	AD
									{Osteoporosis, postmenopausal}	166710	AD
7:97,852,116	7q21.3	ASNS	ASNSD	0	0	0	Asparagine synthetase	108370	Asparagine synthetase deficiency	615574	AR	Asns
7:100,101,412	7q22.1	AP4M1	SPG50, CPSQ3	0	0	0	Adaptor-related protein complex 4, mu-1 subunit	602296	Spastic paraplegia 50, autosomal recessive	612936	AR	Ap4m1
7:100,107,069	7q22.1	TAF6	TAF2E, TAFII80, ALYUS	3	5	15	TAF6 RNA polymerase II, TATA box-binding protein-associated factor, 80kD	602955	Alazami-Yuan syndrome	617126	AR	Taf6
7:103,471,783	7q22.1	RELN	RL, LIS2, ETL7	0	0	0	Reelin	600514	Lissencephaly 2 (Norman-Roberts type)	257320	AR	Reln
									{Epilepsy, familial temporal lobe, 7}	616436	AD
7:107,891,106	7q31.1	DLD	LAD, PHE3, DLDD	0	0	0	Dihydrolipoamide dehydrogenase (E3 component of pyruvate dehydrogenase complex, 2-oxo-glutarate complex)	238331	Dihydrolipoamide dehydrogenase deficiency	246900	AR	Dld
7:114,086,309	7q31.1	FOXP2	SPCH1, TNRC10, CAGH44	0	0	0	Forkhead box P2	605317	Speech-language disorder-1	602081	AD
7:128,304,119	7q32.1	RBM28	ANES	0	0	0	RNA-binding motif protein 28	612074	?Alopecia, neurologic defects, and endocrinopathy syndrome	612079	AR	Rbm28
7:129,188,871	7q32.1	SMO	SMOH, CRJS	4	2	7	Smoothened, Drosophila, homolog of	601500	Basal cell carcinoma, somatic	605462		Smo
									Curry-Jones syndrome, somatic mosaic	601707
7:144,451,940	7q35	TPK1	THMD5	0	0	0	Thiamine pyrophosphokinase	606370	Thiamine metabolism dysfunction syndrome 5 (episodic encephalopathy type)	614458	AR	Tpk1
7:152,134,924	7q36.1	KMT2C	MLL3, KIAA1506, KLEFS2	6	10	38	Lysine (K)-specific methyltransferase 2C	606833	Kleefstra syndrome 2	617768	AD	Kmt2c
7:152,646,497	7q36.1	XRCC2	FANCU	0	0	0	X-ray repair, complementing defective, repair in Chinese hamster cells-2	600375	?Fanconi anemia, complementation group U	617247	AR	Xrcc2
7:153,747,985	7q36.2	DPP6	VF2, MRD33	0	0	0	Dipeptidylpeptidase VI	126141	Mental retardation, autosomal dominant 33	616311		Dpp6
									{Ventricular fibrillation, paroxysmal familial, 2}	612956	AD
7:155,799,983	7q36.3	SHH	HPE3, HLP3, SMMCI, MCOPCB5	0	0	0	Sonic hedgehog	600725	Holoprosencephaly 3	142945	AD	Shh
									Microphthalmia with coloboma 5	611638	AD
									Schizencephaly	269160
									Single median maxillary central incisor	147250	AD
8:6,406,591	8p23.1	MCPH1		0	0	0	Microcephalin	607117	Microcephaly 1, primary, autosomal recessive	251200	AR	Mcph1
8:22,367,248	8p21.3	SLC39A14	ZIP14, KIAA0062, HMNDYT2	0	0	0	Solute carrier family 39 (zinc transporter), member 14	608736	Hypermanganesemia with dystonia 2	617013	AR	Slc39a14
8:27,771,948	8p21.1	ESCO2		0	0	0	Establishment of cohesion 1, S. cerevisiae, homolog of, 2	609353	Roberts syndrome	268300	AR	Esco2
									SC phocomelia syndrome	269000	AR
8:28,701,472	8p21.1	EXTL3	EXTR1, ISDNA	3	1	3	Exostosin-like 3	605744	Immunoskeletal dysplasia with neurodevelopmental abnormalities	617425	AR	Extl3
8:30,578,513	8p12	GTF2E2	TTD6	0	0	0	General transcription factor IIE, polypeptide 2, beta subunit, 34kD	189964	Trichothiodystrophy 6, nonphotosensitive	616943	AR	Gtf2e2
8:33,498,508	8p12	TTI2	C8orf41, MRT39	NA	NA	NA	TELO2-interacting protein 2	614426	Mental retardation, autosomal recessive 39	615541	AR	Tti2
8:37,761,752	8p11.23	PROSC	EPVB6D	0	0	0	Proline synthetase cotranscribed, bacteria, homolog of	604436	Epilepsy, early-onset, vitamin B6-dependent	617290	AR	Plpbp
8:38,411,137	8p11.23	FGFR1	FLT2, OGD, KAL2, HH2, HRTFDS, ECCL	0	0	0	Fibroblast growth factor receptor-1 (fms-related tyrosine kinase-2)	136350	Encephalocraniocutaneous lipomatosis	613001	SMo	Fgfr1
									Hartsfield syndrome	615465	AD
									Hypogonadotropic hypogonadism 2 with or without anosmia	147950	AD
									Jackson-Weiss syndrome	123150	AD
									Osteoglophonic dysplasia	166250	AD
									Pfeiffer syndrome	101600	AD
									Trigonocephaly 1	190440	AD
8:41,653,224	8p11.21	ANK1	SPH1	3	1	3	Ankyrin-1, erythrocytic	612641	Spherocytosis, type 1	182900	AD	Ank1
8:41,929,478	8p11.21	KAT6A	MYST3, MOZ, ZNF220, MRD32	7	5	24	K(lysine) acetyltransferase 6A	601408	Mental retardation, autosomal dominant 32	616268	AD	Kat6a
8:43,093,505	8p11.21	POMK	SGK196, MDDGA12, MDDGC12	NA	NA	NA	Protein-O-mannose kinase	615247	?Muscular dystrophy-dystroglycanopathy (limb-girdle), type C, 12	616094	AR	Pomk
									Muscular dystrophy-dystroglycanopathy (congenital with brain and eye anomalies), type A, 12	615249	AR
8:47,773,107	8q11.21	PRKDC	HYRC1, DNPK1, IMD26	0	0	0	Protein kinase, DNA-activated, catalytic polypeptide (hyperradiosensitivity of murine SCID mutation, complementing-1)	600899	Immunodeficiency 26, with or without neurologic abnormalities	615966	AR	Prkdc
8:47,960,202	8q11.21	MCM4	NKGCD, NKCD, IMD54	0	0	0	Minichromosome maintenance deficient, S. cerevisiae, homolog of, 4	602638	Immunodeficiency 54	609981	AR	Mcm4
8:60,678,743	8q12.2	CHD7	HH5	3	4	12	Chromodomain helicase DNA binding protein 7	608892	CHARGE syndrome	214800	AD	Chd7
									Hypogonadotropic hypogonadism 5 with or without anosmia	612370	AD
8:73,976,141	8q21.11	TMEM70	MC5DN2	0	0	0	Transmembrane protein 70	612418	Mitochondrial complex V (ATP synthase) deficiency, nuclear type 2	614052	AR	Tmem70
8:89,933,335	8q21.3	NBN	NBS1	0	0	0	Nibrin	602667	Aplastic anemia	609135		Nbn
									Leukemia, acute lymphoblastic	613065
									Nijmegen breakage syndrome	251260	AR
8:91,070,195	8q21.3	OTUD6B	DUBA5, IDDFSDA	0	0	0	OTU domain-containing protein 6B	612021	Intellectual developmental disorder with dysmorphic facies, seizures, and distal limb anomalies	617452	AR	Otud6b
8:96,142,329	8q22.1	GDF6	MCOP4, KFS1, MCOPCB6, LCA17	4	2	7	Growth/differentiation factor 6	601147	Klippel-Feil syndrome 1, autosomal dominant	118100	AD	Gdf6
									Leber congenital amaurosis 17	615360	AR
									Microphthalmia with coloboma 6, digenic	613703	AD
									Microphthalmia, isolated 4	613094
8:96,261,885	8q22.1	PTDSS1	PSS1, KIAA0024, LMHD	0	0	0	Phosphatidylserine synthase 1	612792	Lenz-Majewski hyperostotic dwarfism	151050	AD	Ptdss1
8:99,007,013	8q22.2	VPS13B	KIAA0532, COH1	3	1	3	Vacuolar protein sorting 13, yeast, homolog of, B	607817	Cohen syndrome	216550	AR	Vps13b
8:115,408,495	8q23.3	TRPS1		0	0	0	Zinc finger transcription factor TRPS1	604386	Trichorhinophalangeal syndrome, type I	190350	AD	Trps1
									Trichorhinophalangeal syndrome, type III	190351	AD
8:116,845,933	8q24.11	RAD21	SCC1, NXP1, KIAA0078, CDLS4	5	1	5	Rad21, S. pombe, homolog of	606462	Cornelia de Lange syndrome 4	614701	AD	Rad21
8:119,730,773	8q24.12	TAF2	TAF2B, TAFII150, CIF150, MRT40	0	0	0	TAF2 RAN polymerase II, TATA box-binding protein-associated factor, 150kD	604912	Mental retardation, autosomal recessive 40	615599	AR	Taf2
8:125,091,817	8q24.13	NSMCE2	NSE2, MMS21	0	0	0	Non-SMC element 2, S. cerevisiae, homolog of	617246	Seckel syndrome 10	617253	AR	Nsmce2
8:139,727,724	8q24.3	TRAPPC9	NIBP, KIAA1882, MRT13	3	1	3	Trafficking protein particle complex 9	611966	Mental retardation, autosomal recessive 13	613192	AR	Trappc9
8:143,816,343	8q24.3	PUF60	FIR, SIAHBP1, VRJS	0	0	0	Poly-U-binding splicing factor, 60kD	604819	Verheij syndrome	615583	AD	Puf60
9:2,015,218	9p24.3	SMARCA2	SNF2L2, NCBRS	0	0	0	SWI/SNF related, matrix associated, actin dependent regulator of chromatin, subfamily a, member 2	600014	Nicolaides-Baraitser syndrome	601358	AD	Smarca2
9:2,621,678	9p24.2	VLDLR	CAMRQ1	0	0	0	Very low density lipoprotein receptor	192977	Cerebellar hypoplasia and mental retardation with or without quadrupedal locomotion 1	224050	AR	Vldlr
9:14,734,665	9p22.3	FREM1	C9orf154, BNAR, MOTA, TRIGNO2	0	0	0	FRAS1-related extracellular matrix protein 1	608944	Bifid nose with or without anorectal and renal anomalies	608980		Frem1
									Manitoba oculotrichoanal syndrome	248450	AR
									Trigonocephaly 2	614485	AD
9:26,903,369	9p21.2	PLAA	PLAP, NDMSBA	0	0	0	Phospholipase A2-activating protein	603873	Neurodevelopmental disorder with progressive microcephaly, spasticity, and brain anomalies	617527	AR	Plaa
9:26,947,038	9p21.2	IFT74	CCDC2, CMG1, BBS20	0	0	0	Intraflagellar transport 74, Chlamydomonas, homolog of	608040	?Bardet-Biedl syndrome 20	617119	AR	Ift74
9:35,085,492	9p13.3	PIGO	HPMRS2	0	0	0	Phosphatidylinositol glycan, class O	614730	Hyperphosphatasia with mental retardation syndrome 2	614749	AR	Pigo
9:35,487,998	9p13.3	RUSC2	KIAA0375, IPORIN, MRT61	3	3	9	RUN and SH3 domain-containing 2	611053	Mental retardation, autosomal recessive 61	617773	AR	Rusc2
9:37,779,713	9p13.2	EXOSC3	RRP40, PCH1B	0	0	0	Exosome component 3	606489	Pontocerebellar hypoplasia, type 1B	614678	AR	Exosc3
9:77,716,273	9q21.2	GNAQ	SWS, CMC1	0	0	0	Guanine nucleotide-binding protein (G protein), q	600998	Capillary malformations, congenital, 1, somatic, mosaic	163000		Gnaq
									Sturge-Weber syndrome, somatic, mosaic	185300
9:78,297,074	9q21.2	PSAT1	PSAT, EPIP, PSATD, NLS2	0	0	0	Phosphoserine aminotransferase 1	610936	?Phosphoserine aminotransferase deficiency	610992	AR	Psat1
									Neu-Laxova syndrome 2	616038	AR
9:84,668,367	9q21.33	NTRK2	TRKB, OBHD, EIEE58	0	0	0	Neurotrophic tyrosine kinase, receptor, type 2	600456	Epileptic encephalopathy, early infantile, 58	617830	AD	Ntrk2
									Obesity, hyperphagia, and developmental delay	613886	AD
9:86,264,545	9q21.33	ISCA1	HBLD2, HISCA, MMDS5	0	0	0	Iron-sulfur cluster assembly 1, S. cerevisiae, homolog of	611006	Multiple mitochondrial dysfunctions syndrome 5	617613	AR	Isca1
9:92,031,133	9q22.31	SPTLC1	LBC1, SPT1, HSN1, HSAN	3	1	3	Serine palmitoyltransferase, long-chain base subunit 1	605712	Neuropathy, hereditary sensory and autonomic, type IA	162400	AD	Sptlc1
9:92,210,206	9q22.31	IARS	GRIDHH	0	0	0	Isoleucine-tRNA synthetase	600709	Growth retardation, intellectual developmental disorder, hypotonia, and hepatopathy	617093	AR	Iars
9:95,099,053	9q22.32	FANCC	FACC	0	0	0	Fanconi anemia, complementation group C	613899	Fanconi anemia, complementation group C	227645	AR	Fancc
9:95,442,981	9q22.32	PTCH1	NBCCS, BCNS, HPE7	4	4	13	Patched, Drosophila, homolog of	601309	Basal cell carcinoma, somatic	605462		Ptch1
									Basal cell nevus syndrome	109400	AD
									Holoprosencephaly 7	610828	AD
9:95,875,617	9q22.32	ERCC6L2	RAD26L, BMFS2	3	1	3	ERCC6-like 2	615667	Bone marrow failure syndrome 2	615715	AR	Ercc6l2
9:97,654,397	9q22.33	XPA	XPAC	0	0	0	XPA complementing gene	611153	Xeroderma pigmentosum, group A	278700	AR	Xpa
9:98,056,676	9q22.33	NANS	SAS, SEMDCG	0	0	0	N-acetylneuraminic acid synthase (sialic acid synthase)	605202	Spondyloepimetaphyseal dysplasia, Camera-Genevieve type	610442	AR	Nans
9:120,388,868	9q33.2	CDK5RAP2	KIAA1633, MCPH3	0	0	0	CDK5 regulatory subunit-associated protein 2	608201	Microcephaly 3, primary, autosomal recessive	604804	AR	Cdk5rap2
9:127,935,094	9q34.11	DPM2	CDG1U	3	1	3	Dolichyl-phosphate mannosyltransferase 2, regulatory subunit	603564	Congenital disorder of glycosylation, type Iu	615042	AR	Dpm2
9:128,552,557	9q34.11	SPTAN1	NEAS, EIEE5	0	0	0	Spectrin, alpha, nonerythrocytic-1 (alpha-fodrin)	182810	Epileptic encephalopathy, early infantile, 5	613477	AD	Sptan1
9:128,945,529	9q34.11	DOLK	TMEM15, DK1, SEC59, KIAA1094, CDG1M	0	0	0	Dolichol kinase	610746	Congenital disorder of glycosylation, type Im	610768	AR	Dolk
9:131,502,894	9q34.13	POMT1	MDDGA1, MDDGB1, MDDGC1	0	0	0	Protein O-mannosyltransferase 1	607423	Muscular dystrophy-dystroglycanopathy (congenital with brain and eye anomalies), type A, 1	236670	AR	Pomt1
									Muscular dystrophy-dystroglycanopathy (congenital with mental retardation), type B, 1	613155	AR
									Muscular dystrophy-dystroglycanopathy (limb-girdle), type C, 1	609308	AR
9:133,514,585	9q34.2	MYMK	TMEM8C	0	0	0	Myomaker	615345	Carey-Fineman-Ziter syndrome	254940	AR	Mymk
9:135,700,806	9q34.3	KCNT1	KIAA1422, EIEE14, ENFL5	3	1	3	Potassium channel, subfamily T, member 1	608167	Epilepsy, nocturnal frontal lobe, 5	615005	AD	Kcnt1
									Epileptic encephalopathy, early infantile, 14	614959	AD
9:136,428,614	9q34.3	INPP5E	MORMS, JBTS1, CORS1	3	1	3	Inositol polyphosphate-5-phosphatase, 72kD	613037	Joubert syndrome 1	213300	AR	Inpp5e
									Mental retardation, truncal obesity, retinal dystrophy, and micropenis	610156	AR
9:137,086,861	9q34.3	MAN1B1	MRT15	7	1	7	Mannosidase, alpha, class 1B member 1	604346	Mental retardation, autosomal recessive 15	614202	AR	Man1b1
9:137,139,091	9q34.3	GRIN1	NMDAR1, NDHMSR, NDHMSD	0	0	0	Glutamate receptor, ionotropic, N-methyl D-aspartate 1	138249	Neurodevelopmental disorder with or without hyperkinetic movements and seizures, autosomal dominant	614254	AD	Grin1
									Neurodevelopmental disorder with or without hyperkinetic movements and seizures, autosomal recessive	617820	AR
9:137,618,987	9q34.3	EHMT1	EUHMTASE1, DEL9q34, KLEFS1	0	0	0	Euchromatic histone methyltransferase 1	607001	Kleefstra syndrome 1	610253	AD	Ehmt1
10:12,068,916	10p14	DHTKD1	KIAA1630, AMOXAD, CMT2Q	0	0	0	Dehydrogenase E1 and transketolase domains-containing protein 1	614984	2-aminoadipic 2-oxoadipic aciduria	204750	AR	Dhtkd1
									?Charcot-Marie-Tooth disease, axonal, type 2Q	615025	AD
10:13,643,705	10p13	FRMD4A	KIAA1294, CCAFCA	4	1	4	FERM domain-containing protein 4A	616305	?Corpus callosum, agenesis of, with facial anomalies and cerebellar ataxia	616819	AR	Frmd4a
10:23,192,530	10p12.2	PTF1A	PACA, PAGEN2	0	0	0	Pancreas transcription factor 1, alpha subunit	607194	Pancreatic agenesis 2	615935	AR	Ptf1a
									Pancreatic and cerebellar agenesis	609069	AR
10:27,110,110	10p12.1	YME1L1	YME1L, PAMP, OPA11	0	0	0	Mitochondrial escape 1-like 1	607472	?Optic atrophy 11	617302	AR	Yme1l1
10:27,504,173	10p12.1	RAB18	WARBM3	0	0	0	Ras-associated protein RAB18	602207	Warburg micro syndrome 3	614222	AR	Rab18
10:43,077,068	10q11.21	RET	MEN2A, HSCR1	0	0	0	RET transforming sequence; oncogene RET	164761	Central hypoventilation syndrome, congenital	209880	AD	Ret
									Medullary thyroid carcinoma	155240	AD
									Multiple endocrine neoplasia IIA	171400	AD
									Multiple endocrine neoplasia IIB	162300	AD
									Pheochromocytoma	171300	AD
									{Hirschsprung disease, susceptibility to, 1}	142623	AD
10:49,454,479	10q11.23	ERCC6	CKN2, COFS1, CSB, ARMD5, UVSS1, POF11	0	0	0	Excision repair cross complementing rodent repair deficiency, complementation group 6	609413	Cerebrooculofacioskeletal syndrome 1	214150	AR	Ercc6
									Cockayne syndrome, type B	133540	AR
									De Sanctis-Cacchione syndrome	278800	AR
									Premature ovarian failure 11	616946	AD
									UV-sensitive syndrome 1	600630	AR
									{Lung cancer, susceptibility to}	211980	AR
									{Macular degeneration, age-related, susceptibility to, 5}	613761
10:68,414,063	10q21.3	DNA2	DNA2L, KIAA0083, PEOA6, SCKL8	0	0	0	DNA replication helicase 2, yeast, homolog of	601810	?Seckel syndrome 8	615807	AR	Dna2
									Progressive external ophthalmoplegia with mitochondrial DNA deletions, autosomal dominant 6	615156	AD
10:68,988,720	10q22.1	KIAA1279		0	0	0	KIAA1279 gene	609367	Goldberg-Shprintzen megacolon syndrome	609460	AR	Kif1bp
10:70,815,919	10q22.1	SGPL1	SPL, NPHS14	0	0	0	Sphingosine-1-phosphate lyase 1	603729	Nephrotic syndrome 14	617575	AR	Sgpl1
10:72,367,325	10q22.1	MICU1	CBARA1, MPXPS	0	0	0	Mitochondrial calcium uptake protein 1	605084	Myopathy with extrapyramidal signs	615673	AR	Micu1
10:74,824,926	10q22.2	KAT6B	MYST4, MORF, GTPTS	3	6	18	Lysine acetyltransferase 6B	605880	Genitopatellar syndrome	606170	AD
									SBBYSS syndrome	603736	AD
10:92,593,067	10q23.33	KIF11	KNSL1, MCLMR	0	0	0	Kinesin family member 11	148760	Microcephaly with or without chorioretinopathy, lymphedema, or mental retardation	152950	AD	Kif11
10:95,605,928	10q24.1	ALDH18A1	PYCS, GSAS, ARCL3A, SPG9A, SPG9B, ADCL3	0	0	0	Aldehyde dehydrogenase 18 family, member A1 (1-pyrroline-5-carboxylate synthetase)	138250	Cutis laxa, autosomal dominant 3	616603	AD	Aldh18a1
									Cutis laxa, autosomal recessive, type IIIA	219150	IC, AR
									Spastic paraplegia 9A, autosomal dominant	601162	AD
									Spastic paraplegia 9B, autosomal recessive	616586	AR
10:95,710,900	10q24.1	ENTPD1	CD39, SPG64	0	0	0	Ectonucleoside triphosphate diphosphohydrolase 1 (CD39 antigen)	601752	Spastic paraplegia 64, autosomal recessive	615683	AR	Entpd1
10:99,694,792	10q24.2	COX15	CEMCOX2	0	0	0	Cytochrome c oxidase, subunit 15	603646	Cardioencephalomyopathy, fatal infantile, due to cytochrome c oxidase deficiency 2	615119	AR	Cox15
									Leigh syndrome due to cytochrome c oxidase deficiency	256000	Mi, AR
10:100,188,297	10q24.31	CHUK	IKBKA, NFKBIKA, IKKA, IKK1	0	0	0	Conserved helix-loop-helix ubiquitous kinase	600664	Cocoon syndrome	613630		Chuk
10:100,232,295	10q24.31	CWF19L1	C19L1, SCAR17	0	0	0	CWF19-like protein 1	616120	Spinocerebellar ataxia, autosomal recessive 17	616127	AR	Cwf19l1
10:102,918,292	10q24.32	CNNM2	ACDP2, HOMG6, HOMGSMR	4	1	4	Cyclin M2	607803	Hypomagnesemia 6, renal	613882	AD	Cnnm2
									Hypomagnesemia, seizures, and mental retardation	616418	AD, AR
10:103,088,016	10q24.32-q24.33	NT5C2	NT5B, PNT5, SPG45	0	0	0	5' nucleotidase, cytosolic II	600417	Spastic paraplegia 45, autosomal recessive	613162	AR	Nt5c2
10:109,996,349	10q25.1-q25.2	ADD3	ADDL, CPSQ3	4	1	4	Adducin-3, gamma	601568	Cerebral palsy, spastic quadriplegic, 3	617008	AR	Add3
10:110,567,690	10q25.2	SMC3	CSPG6, HCAP, BAM, CDLS3	0	0	0	Structural maintenance of chromosomes 3	606062	Cornelia de Lange syndrome 3	610759	AD	Smc3
10:117,542,444	10q26.11	EMX2		3	1	3	Empty spiracles, Drosophila, homolog of, 2	600035	Schizencephaly	269160		Emx2
10:121,478,329	10q26.13	FGFR2	BEK, CFD1, JWS, TK14, BBDS	0	0	0	Fibroblast growth factor receptor-2 (bacteria-expressed kinase)	176943	Antley-Bixler syndrome without genital anomalies or disordered steroidogenesis	207410	AR	Fgfr2
									Apert syndrome	101200	AD
									Beare-Stevenson cutis gyrata syndrome	123790	AD
									Bent bone dysplasia syndrome	614592	AD
									Craniofacial-skeletal-dermatologic dysplasia	101600	AD
									Craniosynostosis, nonspecific
									Crouzon syndrome	123500	AD
									Gastric cancer, somatic	613659
									Jackson-Weiss syndrome	123150	AD
									LADD syndrome	149730	AD
									Pfeiffer syndrome	101600	AD
									Saethre-Chotzen syndrome	101400	AD
									Scaphocephaly and Axenfeld-Rieger anomaly
									Scaphocephaly, maxillary retrusion, and mental retardation	609579
10:123,008,912	10q26.13	ACADSB	SBCAD	0	0	0	Acyl-Coenzyme A dehydrogenase, short/branched chain	600301	2-methylbutyrylglycinuria	610006	AR	Acadsb
10:129,835,231	10q26.3	EBF3	COE3, HADDS	3	1	3	Early B-cell factor 3	607407	Hypotonia, ataxia, and delayed development syndrome	617330	AD	Ebf3
11:790,474	11p15.5	SLC25A22	GC1, EIEE3	0	0	0	Solute carrier family 25 (mitochondrial carrier, glutamate), member 22	609302	Epileptic encephalopathy, early infantile, 3	609304	AR	Slc25a22
11:1,752,751	11p15.5	CTSD	CPSD, CLN10	3	1	3	Cathepsin D (lysosomal aspartyl protease)	116840	Ceroid lipofuscinosis, neuronal, 10	610127	AR	Ctsd
11:3,797,723	11p15.4	PGAP2	FRAG1, HPMRS3, MRT17, MRT21	0	0	0	Post-GPI attachment to proteins 2	615187	Hyperphosphatasia with mental retardation syndrome 3	614207	AR
11:9,138,824	11p15.4	DENND5A	RAB6IP1, KIAA1091, EIEE49	3	2	6	DENN domain-containing protein 5A	617278	Epileptic encephalopathy, early infantile, 49	617281	AR	Dennd5a
11:13,668,658	11p15.3	FAR1	MLSTD2, PFCRD	3	1	3	Fatty acyl CoA reductase 1	616107	Peroxisomal fatty acyl-CoA reductase 1 disorder	616154	AR	Far1
11:31,784,791	11p13	PAX6	AN2, MGDA, FVH1, ASGD5	0	0	0	Paired box homeotic gene-6	607108	?Coloboma of optic nerve	120430	AD	Pax6
									?Coloboma, ocular	120200	AD
									?Morning glory disc anomaly	120430	AD
									Aniridia	106210	AD
									Anterior segment dysgenesis 5, multiple subtypes	604229
									Cataract with late-onset corneal dystrophy	106210	AD
									Foveal hypoplasia 1	136520	AD
									Keratitis	148190	AD
									Optic nerve hypoplasia	165550	AD
11:34,915,828	11p13	PDHX	PDX1, E3BP, PDHXD	4	1	4	Pyruvate dehydrogenase complex, lipoyl-containing component X	608769	Lacticacidemia due to PDX1 deficiency	245349	AR	Pdhx
11:35,251,204	11p13	SLC1A2	EAAT2, EIEE41	3	1	3	Solute carrier family 1 (glial high affinity glutamate transporter), member 2	600300	Epileptic encephalopathy, early infantile, 41	617105	AD	Slc1a2
11:36,510,365	11p12	RAG1		0	0	0	Recombination activating gene-1	179615	Alpha/beta T-cell lymphopenia with gamma/delta T-cell expansion, severe cytomegalovirus infection, and autoimmunity	609889		Rag1
									Combined cellular and humoral immune defects with granulomas	233650	AR
									Omenn syndrome	603554	AR
									Severe combined immunodeficiency, B cell-negative	601457	AR
11:36,591,942	11p12	RAG2		0	0	0	Recombination activating gene-2	179616	Combined cellular and humoral immune defects with granulomas	233650	AR	Rag2
									Omenn syndrome	603554	AR
									Severe combined immunodeficiency, B cell-negative	601457	AR
11:45,804,071	11p11.2	SLC35C1	FUCT1, CDG2C	0	0	0	Solute carrier family 35, member C1 (GDP-Fucose transporter 1)	605881	Congenital disorder of glycosylation, type IIc	266265	AR	Slc35c1
11:57,657,743	11q12.1	CLP1	HEAB, PCH10	0	0	0	Cleavage and polyadenylation factor I subunit 1, yeast, homolog of	608757	Pontocerebellar hypoplasia, type 10	615803	AR	Clp1
11:59,142,745	11q12.1	FAM111A	KIAA1895, KCS2, GCLEB	0	0	0	Family with sequence similarity 111, member A	615292	Gracile bone dysplasia	602361	AD	Fam111a
									Kenny-Caffey syndrome, type 2	127000	AD
11:63,974,606	11q13.1	COX8A		0	0	0	Cytochrome c oxidase, subunit VIIIA	123870	?Mitochondrial complex IV deficiency	220110	Mi, AR	Cox8a
11:65,717,672	11q13.1	RNASEH2C	AYP1, FLJ20974, AGS3	0	0	0	Ribonuclease H2, subunit C	610330	Aicardi-Goutieres syndrome 3	610329	AR	Rnaseh2c
11:65,866,440	11q13.1	EFEMP2	FBLN4, UPH1, ARCL1B	4	1	4	EGF-containing fibulin-like extracellular matrix protein 2 (fibulin 4)	604633	Cutis laxa, autosomal recessive, type IB	614437	AR	Efemp2
11:68,298,865	11q13.2	LRP5	BMND1, LRP7, LR3, OPPG, VBCH2, OPTA1, EVR4	4	3	11	Low density lipoprotein receptor-related protein-5	603506	Exudative vitreoretinopathy 4	601813	AD, AR	Lrp5
									Hyperostosis, endosteal	144750	AD
									Osteopetrosis, autosomal dominant 1	607634	AD
									Osteoporosis-pseudoglioma syndrome	259770	AR
									Osteosclerosis	144750	AD
									van Buchem disease, type 2	607636	AD
									[Bone mineral density variability 1]	601884	AD
									{Osteoporosis}	166710	AD
11:71,434,410	11q13.4	DHCR7	SLOS	0	0	0	Delta-7-dehydrocholesterol reductase	602858	Smith-Lemli-Opitz syndrome	270400	AR	Dhcr7
11:72,292,424	11q13.4	CLPB	SKD3, MEGCANN, MGCA7	0	0	0	Caseinolytic peptidase B	616254	3-methylglutaconic aciduria, type VII, with cataracts, neurologic involvement and neutropenia	616271	AR	Clpb
11:74,012,577	11q13.4	C2CD3	OFD14	3	2	6	C2 calcium-dependent domain-containing protein 3	615944	?Orofaciodigital syndrome XIV	615948	AR	C2cd3
11:74,490,726	11q13.4	LIPT2		3	1	3	Lipoyl(octanoyl) transferase 2	617659	Encephalopathy, neonatal severe, with lactic acidosis and brain abnormalities	617668	AR	Lipt2
11:86,945,674	11q14.2	FZD4	EVR1	0	0	0	Frizzled, Drosophila, homolog of, 4	604579	Exudative vitreoretinopathy 1	133780	AD	Fzd4
11:93,784,238	11q21	MED17	CRSP6, CRSP77, TRAP80, DRIP80	0	0	0	Mediator complex subunit 17	603810	Microcephaly, postnatal progressive, with seizures and brain atrophy	613668	AR	Med17
11:95,790,460	11q21	CEP57	PIG8, TSP57, KIAA0092, MVA2	0	0	0	Centrosomal protein 57kD	607951	Mosaic variegated aneuploidy syndrome 2	614114	AR	Cep57
11:108,222,483	11q22.3	ATM	ATA, AT1	0	0	0	Ataxia-telangiectasia mutated (includes complementation groups A, C, D, and E)	607585	Ataxia-telangiectasia	208900	AR	Atm
									Lymphoma, mantle cell, somatic
									{Breast cancer, susceptibility to}	114480	AD
11:111,776,095	11q23.1	ALG9	DIBD1, CDG1L, GIKANIS	0	0	0	Alg9, yeast, homolog of	606941	Congenital disorder of glycosylation, type Il	608776	AR	Alg9
									Gillessen-Kaesbach-Nishimura syndrome	263210	AR
11:112,024,813	11q23.1	DLAT	PDCE2	3	2	6	Dihydrolipoamide S-acetyltransferase	608770	Pyruvate dehydrogenase E2 deficiency	245348	AR	Dlat
11:112,086,823	11q23.1	SDHD	PGL1, CWS3	0	0	0	Succinate dehydrogenase complex, subunit D, integral membrane protein	602690	Carcinoid tumors, intestinal	114900	AD	Sdhd
									Cowden syndrome 3	615106
									Merkel cell carcinoma, somatic
									Mitochondrial complex II deficiency	252011	AR
									Paragangliomas 1, with or without deafness	168000	AD
									Pheochromocytoma	171300	AD
11:112,226,364	11q23.1	PTS		0	0	0	6-pyruvoyltetrahydropterin synthase	612719	Hyperphenylalaninemia, BH4-deficient, A	261640	AR	Pts
11:114,059,575	11q23.2	ZBTB16	ZNF145, PLZF	3	2	6	Zinc finger- and BTB domain-containing protein 16 (promyelocytic leukemia zinc finger)	176797	Leukemia, acute promyelocytic, PL2F/RARA type			Zbtb16
									Skeletal defects, genital hypoplasia, and mental retardation	612447	AR
11:118,436,489	11q23.3	KMT2A	MLL, HRX, HTRX1, WDSTS	4	8	27	Lysine (K)-specific methyltransferase 2E	159555	Leukemia, myeloid/lymphoid or mixed-lineage	159555	AD	Kmt2a
									Wiedemann-Steiner syndrome	605130	AD
11:118,572,362	11q23.3	ARCN1	SRMMD	0	0	0	Archain 1	600820	Short stature, rhizomelic, with microcephaly, micrognathia, and developmental delay	617164	AD	Arcn1
11:119,067,751	11q23.3	VPS11	HLD12	NA	NA	NA	Vacuolar protein sorting 11, yeast, homolog of	608549	Leukodystrophy, hypomyelinating, 12	616683	AR	Vps11
11:119,096,502	11q23.3	DPAGT1	DPAGT2, DGPT, CDG1J, CMSTA2, CMS13	0	0	0	Dolichyl-phosphate N-acetylglucosamine phosphotransferase	191350	Congenital disorder of glycosylation, type Ij	608093	AR	Dpagt1
									Myasthenic syndrome, congenital, 13, with tubular aggregates	614750	AR
11:119,206,275	11q23.3	CBL	CBL2, NSLL	6	1	6	Cas-Br-M ecotropic retroviral transforming sequence (Oncogene CBL2)	165360	?Juvenile myelomonocytic leukemia	607785	SMu, AD	Cbl
									Noonan syndrome-like disorder with or without juvenile myelomonocytic leukemia	613563	AD
11:121,292,678	11q23.3-q24.1	SC5DL	ERG3	0	0	0	Sterol C5-desaturase-like	602286	Lathosterolosis	607330	AR	Sc5d
11:125,592,794	11q24.2	STT3A	ITM1, TMC	0	0	0	STT3A, subunit of the oligosaccharyltransferase complex (catalytic)	601134	?Congenital disorder of glycosylation, type Iw	615596	AR	Stt3a
11:125,893,484	11q24.2	PUS3	MRT55	0	0	0	Pseudouridylate synthase 3	616283	?Mental retardation, autosomal recessive 55	617051	AR	Pus3
11:126,303,300	11q24.2	DCPS	HINT5, DCS1, ARS	0	0	0	Decapping enzyme, scavenger	610534	Al-Raqad syndrome	616459	AR	Dcps
11:134,068,924	11q25	JAM3		0	0	0	Junctional adhesion molecule 3	606871	Hemorrhagic destruction of the brain, subependymal calcification, and cataracts	613730	AR	Jam3
12:6,970,780	12p13.31	EMG1	NEP1, C2F, BWCNS	NA	NA	NA	Essential for mitotic growth 1, S. cerevisiae, homolog of	611531	Bowen-Conradi syndrome	211180	AR	Emg1
12:7,188,071	12p13.31	PEX5	PXR1, PTS1R, PBD2A, PBD2B, RCDP5	0	0	0	Peroxisome biogenesis factor 5	600414	Peroxisome biogenesis disorder 2A (Zellweger)	214110	AR	Pex5
									Peroxisome biogenesis disorder 2B	202370	AR
									Rhizomelic chondrodysplasia punctata, type 5	616716	AR
12:8,914,663	12p13.31	PHC1	EDR1, HPH1, RAE28, MCPH11	3	2	6	Polyhomeotic-like 1	602978	?Microcephaly 11, primary, autosomal recessive	615414	AR	Phc1
12:13,537,336	12p13.1	GRIN2B	NMDAR2B, MRD6, EIEE27	0	0	0	Glutamate receptor, ionotropic, N-methyl D-aspartate 2B	138252	Epileptic encephalopathy, early infantile, 27	616139	AD	Grin2b
									Mental retardation, autosomal dominant 6	613970	AD
12:31,073,573	12p11.21	DDX11	CHLR1, KRG2	0	0	0	DEAD/H box-11 (CHL1-related helicase gene-1)	601150	Warsaw breakage syndrome	613398	AR	Ddx11
12:32,679,199	12p11.21	DNM1L	DRP1, DVLP, DYMPLE, EMPF1, OPA5	0	0	0	Dynamin 1-like	603850	Encephalopathy, lethal, due to defective mitochondrial peroxisomal fission 1	614388	AD, AR	Dnm1l
									Optic atrophy 5	610708	AD
12:49,018,974	12q13.12	KMT2D	MLL2, ALR, KABUK1	4	39	119	Lysine (K)-specific methyltransferase 2D	602113	Kabuki syndrome 1	147920	AD	Kmt2d
12:49,184,794	12q13.12	TUBA1A	TUBA3, LIS3	0	0	0	Tubulin, alpha-1A	602529	Lissencephaly 3	611603	AD	Tuba1a
12:49,295,012	12q13.12	PRPH		3	1	3	Peripherin	170710	{Amyotrophic lateral sclerosis, susceptibility to}	105400	AD, AR	Prph
12:50,111,980	12q13.12	COX14	C12orf62	0	0	0	Cytochrome c oxidase assembly protein COX14	614478	?Mitochondrial complex IV deficiency	220110	Mi, AR	Cox14
12:51,589,958	12q13.13	SCN8A	CIAT, EIEE13, BFIS5	0	0	0	Sodium channel, voltage gated, type VIII, alpha polypeptide	600702	?Cognitive impairment with or without cerebellar ataxia	614306	AD	Scn8a
									Epileptic encephalopathy, early infantile, 13	614558	AD
									Seizures, benign familial infantile, 5	617080	AD
12:53,307,455	12q13.13	AAAS	AAA	5	3	11	Aladin	605378	Achalasia-addisonianism-alacrimia syndrome	231550	AR	Aaas
12:57,550,063	12q13.3	KIF5A	NKHC, SPG10, NEIMY	0	0	0	Kinesin family member 5A	602821	Myoclonus, intractable, neonatal	617235	AD	Kif5a
									Spastic paraplegia 10, autosomal dominant	604187	AD
12:65,169,570	12q14.3	LEMD3	MAN1	3	1	3	LEM domain-containing 3	607844	Buschke-Ollendorff syndrome	166700	AD	Lemd3
									Osteopoikilosis with or without melorheostosis	166700	AD
12:88,049,012	12q21.32	CEP290	KIAA0373, 3H11AG, JBTS5, SLSN6, LCA10, BBS14	0	0	0	Centrosomal protein, 290kD	610142	?Bardet-Biedl syndrome 14	615991	AR	Cep290
									Joubert syndrome 5	610188	AR
									Leber congenital amaurosis 10	611755
									Meckel syndrome 4	611134	AR
									Senior-Loken syndrome 6	610189	AR
12:88,142,295	12q21.32	TMTC3	SMILE, LIS8	0	0	0	Transmembrane and tetratricopeptide repeat domains-containing protein 3	617218	Lissencephaly 8	617255	AR	Tmtc3
12:102,395,866	12q23.2	IGF1		0	0	0	Insulin-like growth factor-1, or somatomedin C	147440	Growth retardation with deafness and mental retardation due to IGF1 deficiency	608747	AR	Igf1
12:102,838,325	12q23.2	PAH	PKU1	0	0	0	Phenylalanine hydroxylase	612349	Phenylketonuria	261600	AR	Pah
									[Hyperphenylalaninemia, non-PKU mild]	261600	AR
12:109,477,409	12q24.11	UBE3B	BPIDS, KOS	0	0	0	Ubiquitin-protein ligase E3B	608047	Kaufman oculocerebrofacial syndrome	244450	AR	Ube3b
12:109,573,284	12q24.11	MVK	MVLK, POROK3	0	0	0	Mevalonate kinase	251170	Hyper-IgD syndrome	260920	AR	Mvk
									Mevalonic aciduria	610377	AR
									Porokeratosis 3, multiple types	175900	AD
12:112,418,731	12q24.13	PTPN11	PTP2C, SHP2, NS1, JMML, METCDS	0	0	0	Protein tyrosine phosphatase, nonreceptor-type, 11	176876	LEOPARD syndrome 1	151100	AD	Ptpn11
									Leukemia, juvenile myelomonocytic, somatic	607785
									Metachondromatosis	156250	AD
									Noonan syndrome 1	163950	AD
12:115,958,575	12q24.21	MED13L	THRAP2, PROSIT240, TRAP240L, KIAA1025, MRFACD	3	1	3	Mediator complex subunit 13-like	608771	Mental retardation and distinctive facial features with or without cardiac defects	616789	AD	Med13l
									Transposition of the great arteries, dextro-looped 1	608808	AD
12:119,685,789	12q24.23	CIT	STK21, CRIK, MCPH17	3	1	3	Citron rho-interacting serine/threonine kinase	605629	Microcephaly 17, primary, autosomal recessive	617090	AR	Cit
12:120,725,737	12q24.31	ACADS	SCAD	0	0	0	Acyl-Coenzyme A dehydrogenase, C-2 to C-3 short chain	606885	Acyl-CoA dehydrogenase, short-chain, deficiency of	201470	AR	Acads
12:121,839,526	12q24.31	HPD		0	0	0	4-hydroxyphenylpyruvate dioxygenase	609695	Hawkinsinuria	140350	AD	Hpd
									Tyrosinemia, type III	276710	AR
12:123,671,107	12q24.31	TCTN2	TECT2, MKS8, JBTS24	0	0	0	Tectonic family, member 2	613846	?Meckel syndrome 8	613885	AR	Tctn2
									Joubert syndrome 24	616654	AR
12:123,712,317	12q24.31	ATP6V0A2	WSS, ARCL2A	0	0	0	ATPase, H+ transporting, lysosomal, V0 subunit A2	611716	Cutis laxa, autosomal recessive, type IIA	219200	AR	Atp6v0a2
									Wrinkly skin syndrome	278250	AR
12:131,929,199	12q24.33	PUS1	MLASA1	3	1	3	Pseudourine synthase 1	608109	Myopathy, lactic acidosis, and sideroblastic anemia 1	600462	AR	Pus1
12:132,725,666	12q24.33	ANKLE2	LEM4, KIAA0692, MCPH16	3	1	3	Ankyrin repeat- and LEM domain-containing protein 2	616062	?Microcephaly 16, primary, autosomal recessive	616681	AR	Ankle2
13:23,730,188	13q12.12	MIPEP	COXPD31	0	0	0	Mitochondrial intermediate peptidase	602241	Combined oxidative phosphorylation deficiency 31	617228	AR	Mipep
13:24,882,273	13q12.12-q12.13	CENPJ	CPAP, MCPH6, SCKL4	0	0	0	Centromeric protein J	609279	?Seckel syndrome 4	613676	AR	Cenpj
									Microcephaly 6, primary, autosomal recessive	608393	AR
13:31,199,974	13q12.3	B3GLCT	B3GALTL, B3GTL	0	0	0	Beta 3-glucosyltransferase	610308	Peters-plus syndrome	261540	AR	B3glct
13:32,315,479	13q13.1	BRCA2	FANCD1, BROVCA2, GLM3, PNCA2	3	1	3	BRCA2 gene	600185	Fanconi anemia, complementation group D1	605724	AR	Brca2
									Wilms tumor	194070	SMu, AD
									{Breast cancer, male, susceptibility to}	114480	AD
									{Breast-ovarian cancer, familial, 2}	612555	AD
									{Glioblastoma 3}	613029	AR
									{Medulloblastoma}	155255	AD, AR
									{Pancreatic cancer 2}	613347
									{Prostate cancer}	176807	AD
13:39,655,626	13q14.11	COG6	COD2, KIAA1134, CDG2L, SHNS	3	1	3	Component of oligomeric golgi complex 6	606977	Congenital disorder of glycosylation, type IIl	614576	AR	Cog6
									Shaheen syndrome	615328	AR
13:50,909,677	13q14.3	RNASEH2B	DLEU8, FLJ11712, AGS2	0	0	0	Ribonuclease H2, subunit B	610326	Aicardi-Goutieres syndrome 2	610181	AR	Rnaseh2b
13:91,347,819	13q31.3	MIR17HG	MIRH1, MIHG1, MIRHG1, C13orf25, FGLDS2	NA	NA	NA	Micro RNA 17 host gene	609415	Feingold syndrome 2	614326	AD
13:99,981,771	13q32.3	ZIC2	HPE5	0	0	0	ZIC family member 2	603073	Holoprosencephaly 5	609637	AD	Zic2
13:101,053,773	13q32.3-q33.1	NALCN	IHPRF1, CLIFAHDD	0	0	0	Sodium leak channel, nonselective	611549	Congenital contractures of the limbs and face, hypotonia, and developmental delay	616266	AD	Nalcn
									Hypotonia, infantile, with psychomotor retardation and characteristic facies 1	615419	AR
13:101,720,854	13q33.1	FGF14	FHF4, SCA27	0	0	0	Fibroblast growth factor-14	601515	Spinocerebellar ataxia 27	609307	AD	Fgf14
13:102,845,840	13q33.1	ERCC5	XPG, COFS3	0	0	0	Excision-repair, complementing defective, in Chinese hamster, number 5	133530	Cerebrooculofacioskeletal syndrome 3	616570	AR	Ercc5
									Xeroderma pigmentosum, group G	278780	AR
									Xeroderma pigmentosum, group G/Cockayne syndrome	278780	AR
13:108,207,441	13q33.3	LIG4	LIG4S	3	1	3	Ligase IV, DNA, ATP-dependent	601837	LIG4 syndrome	606593	AR	Lig4
									{Multiple myeloma, resistance to}	254500	SMu
13:110,148,957	13q34	COL4A1	POREN1, HANAC, ICH, BSVD, RATOR	0	0	0	Collagen IV, alpha-1 polypeptide	120130	?Retinal arteries, tortuosity of	180000	AD	Col4a1
									Angiopathy, hereditary, with nephropathy, aneurysms, and muscle cramps	611773	AD
									Brain small vessel disease with or without ocular anomalies	607595	AD
									Porencephaly 1	175780	AD
									Schizencephaly	269160
									{Hemorrhage, intracerebral, susceptibility to}	614519
13:110,641,409	13q34	CARS2	COXPD27	0	0	0	Cysteinyl-tRNA synthetase 2	612800	Combined oxidative phosphorylation deficiency 27	616672	AR	Cars2
13:114,314,489	13q34	CHAMP1	ZNF828, C13orf8, KIAA1802, MRD40	0	0	0	Chromosome alignment-maintaining phosphoprotein 1	616327	Mental retardation, autosomal dominant 40	616579	AD	Champ1
14:20,447,047	14q11.2	OSGEP	FLJ20411, GAMOS3	0	0	0	O-sialoglycoprotein endopeptidase	610107	Galloway-Mowat syndrome 3	617729	AR	Osgep
14:24,239,640	14q12	TINF2	TIN2, DKCA3	0	0	0	TRF1-interacting nuclear factor 2	604319	Dyskeratosis congenita, autosomal dominant 3	613990	AD	Tinf2
									Revesz syndrome	268130	AD
14:28,767,071	14q12	FOXG1	FOXG1B, FKHL1, FKH2, QIN, BF1	8	4	24	Forkhead box G1B	164874	Rett syndrome, congenital variant	613454	AD	Foxg1
14:29,576,478	14q12	PRKD1	PRKCM, PKD, CHDED	0	0	0	Protein kinase D1	605435	Congenital heart defects and ectodermal dysplasia	617364	AD	Prkd1
14:31,025,105	14q12	AP4S1	CPSQ6, SPG52	0	0	0	Adaptor-related protein complex 4, sigma-1 subunit	607243	Spastic paraplegia 52, autosomal recessive	614067	AR	Ap4s1
14:49,620,770	14q21.3	MGAT2	CDGS2, CDG2A	0	0	0	Mannosyl (alpha-1,6-)-glycoprotein beta-1,2-N-acetylglucosaminyl- transferase	602616	Congenital disorder of glycosylation, type IIa	212066	AR	Mgat2
14:50,719,762	14q22.1	NIN	KIAA1565, SCKL7	0	0	0	Ninein	608684	?Seckel syndrome 7	614851	AR	Nin
14:53,949,735	14q22.2	BMP4	BMP2B1, BMP2B, MCOPS6, OFC11	0	0	0	Bone morphogenetic protein-4	112262	Microphthalmia, syndromic 6	607932	AD	Bmp4
									Orofacial cleft 11	600625
14:56,579,790	14q22.3	TMEM260	C14orf101, SHDRA	0	0	0	Transmembrane protein 260	617449	Structural heart defects and renal anomalies syndrome	617478	AR	Tmem260
14:74,057,661	14q24.3	ALDH6A1	MMSDH	0	0	0	Aldehyde dehydrogenase 6 family, member A1 (methylmalonate semialdehyde dehydrogenase)	603178	Methylmalonate semialdehyde dehydrogenase deficiency	614105	AR	Aldh6a1
14:77,274,955	14q24.3	POMT2	MDDGA2, MDDGB2, MDDGC2	0	0	0	Putative protein O-mannosyltransferase 2	607439	Muscular dystrophy-dystroglycanopathy (congenital with brain and eye anomalies), type A, 2	613150	AR	Pomt2
									Muscular dystrophy-dystroglycanopathy (congenital with mental retardation), type B, 2	613156	AR
									Muscular dystrophy-dystroglycanopathy (limb-girdle), type C, 2	613158	AR
14:77,426,674	14q24.3	VIPAS39	VIPAR, SPE39, C14orf133	NA	NA	NA	VPS33B-interacting protein, apical-basolateral polarity regulator, spe-39 homolog	613401	Arthrogryposis, renal dysfunction, and cholestasis 2	613404	AR	Vipas39
14:91,869,410	14q32.12	FBLN5	ARMD3, ADCL2, ARCL1A, HNARMD	0	0	0	Fibulin 5	604580	Cutis laxa, autosomal dominant 2	614434		Fbln5
									Cutis laxa, autosomal recessive, type IA	219100	AR
									Macular degeneration, age-related, 3	608895	AD
									Neuropathy, hereditary, with or without age-related macular degeneration	608895	AD
14:96,797,308	14q32.2	VRK1	PCH1A	0	0	0	Vaccinia-related kinase-1	602168	Pontocerebellar hypoplasia type 1A	607596	AR	Vrk1
14:101,964,527	14q32.31	DYNC1H1	DNCL, DNECL, CMT20, MRD13, SMALED1	3	1	3	Dynein, cytoplasmic-1, heavy chain-1	600112	Charcot-Marie-Tooth disease, axonal, type 20	614228	AD	Dync1h1
									Mental retardation, autosomal dominant 13	614563	AD
									Spinal muscular atrophy, lower extremity-predominant 1, AD	158600	AD
14:102,362,911	14q32.31	TECPR2	KIAA0329, SPG49	0	0	0	Tectonin beta-propeller repeat-containing protein 2	615000	Spastic paraplegia 49, autosomal recessive	615031	AR	Tecpr2
14:103,562,956	14q32.33	APOPT1	APOP	NA	NA	NA	Apoptogenic protein 1, mitochondrial	616003	Mitochondrial complex IV deficiency	220110	Mi, AR	Apopt1
14:105,209,285	14q32.33	BRF1	TAF3C, GTF3B, TF3B90, CFDS	0	0	0	BRF1, S. cerevisiae, homolog of (TATA box-binding protein-associated factor 3C)	604902	Cerebellofaciodental syndrome	616202	AR	Brf1
15:23,685,406	15q11.2	NDN		3	1	3	Necdin	602117	Prader-Willi syndrome	176270	IC	Ndn
15:24,823,636	15q11.2	SNRPN		4	7	24	Small nuclear ribonucleoprotein polypeptide N	182279	Prader-Willi syndrome	176270	IC	Snrpn
15:25,337,233	15q11.2	UBE3A	ANCR	0	0	0	Ubiquitin protein ligase E3A	601623	Angelman syndrome	105830	IC	Ube3a
15:30,903,694	15q13.3	FAN1	MTMR15, KIAA1018, KMIN	3	1	3	FANCD2/FANCI-associated nuclease 1	613534	Interstitial nephritis, karyomegalic	614817	AR	Fan1
15:34,229,995	15q14	SLC12A6	KCC3A, KCC3B, KCC3, ACCPN	0	0	0	Solute carrier family 12 (potassium/chloride transporters), member 6	604878	Agenesis of the corpus callosum with peripheral neuropathy	218000	AR	Slc12a6
15:34,341,715	15q14	NOLA3	NOP10, DKCB1	0	0	0	Nucleolar protein family A, member 3	606471	Dyskeratosis congenita, autosomal recessive 1	224230	AR	Nop10
15:36,891,020	15q14	MEIS2	MRG1, CPCMR	0	0	0	Meis1, mouse, homolog of, 2	601740	Cleft palate, cardiac defects, and mental retardation	600987	AD	Meis2
15:40,161,008	15q15.1	BUB1B	BUBR1, MVA1	0	0	0	Budding uninhibited by benzimidazoles 1, S. cerevisiae, homolog of, beta	602860	Colorectal cancer, somatic	114500		Bub1b
									Mosaic variegated aneuploidy syndrome 1	257300	AR
									[Premature chromatid separation trait]	176430	AD
15:40,594,011	15q15.1	KNL1	CASC5, AF15Q14, KIAA1570, D40, MCPH4	0	0	0	Kinetochore scaffold 1	609173	Microcephaly 4, primary, autosomal recessive	604321	AR	Knl1
15:40,694,773	15q15.1	RAD51	RECA, MRMV2, FANCR	0	0	0	RAD51, S. cerevisiae, homolog of, A (E. coli RecA homolog)	179617	?Fanconi anemia, complementation group R	617244	AD	Rad51
									Mirror movements 2	614508	AD
									{Breast cancer, susceptibility to}	114480	AD
15:42,942,896	15q15.2	UBR1	JBS	6	1	6	Ubiquitin-protein ligase E3-alpha	605981	Johanson-Blizzard syndrome	243800	AR	Ubr1
15:43,371,058	15q15.3	TUBGCP4	GCP4, MCCRP3	0	0	0	Tubulin-gamma complex-associated protein 4	609610	Microcephaly and chorioretinopathy, autosomal recessive, 3	616335	AR	Tubgcp4
15:48,662,533	15q21.1	CEP152	KIAA0912, MCPH9, SCKL5	0	0	0	Centrosomal protein, 152kD	613529	Microcephaly 9, primary, autosomal recessive	614852	AR	Cep152
									Seckel syndrome 5	613823	AR
15:50,908,568	15q21.2	AP4E1	SPG51, CPSQ4, STUT1	0	0	0	Adaptor-related protein complex 4, epsilon-1 subunit	607244	Spastic paraplegia 51, autosomal recessive	613744	AR	Ap4e1
									Stuttering, familial persistent, 1	184450	AD
15:55,417,754	15q21.3	DNAAF4	DYX1C1, DYXC1, DYX1, CILD25	0	0	0	Dynein, axonemal, assembly factor 4	608706	Ciliary dyskinesia, primary, 25	615482	AR	Dyx1c1
									{Dyslexia, susceptibility to, 1}	127700	AD
15:65,001,511	15q22.31	MTFMT	COXPD15	0	0	0	Mitochondrial methionyl-tRNA formyltransferase	611766	Combined oxidative phosphorylation deficiency 15	614947	AR	Mtfmt
15:74,630,557	15q24.1	EDC3	YJDC, MRT50	0	0	0	Enhancer of mRNA decapping 3, S. cerevisiae, homolog of	609842	?Mental retardation, autosomal recessive 50	616460	AR	Edc3
15:75,369,378	15q24.2	SIN3A	WITKOS	3	2	6	Sin3, yeast, homolog of, A	607776	Witteveen-Kolk syndrome	613406	AD	Sin3a
15:80,404,349	15q25.1	ARNT2	WEDAS	0	0	0	Aryl hydrocarbon receptor nuclear translocator 2	606036	?Webb-Dattani syndrome	615926	AR	Arnt2
15:82,659,280	15q25.2	AP3B2	NAPTB, EIEE48	0	0	0	Adaptor-related protein complex 3, beta 2 subunit	602166	Epileptic encephalopathy, early infantile, 48	617276	AR	Ap3b2
15:84,640,681	15q25.2	WDR73	HSPC264, GAMOS1	0	0	0	WD repeat-containing protein 73	616144	Galloway-Mowat syndrome 1	251300	AR	Wdr73
15:89,243,953	15q26.1	FANCI	KIAA1794	0	0	0	FANCI gene	611360	Fanconi anemia, complementation group I	609053	AR	Fanci
15:89,316,304	15q26.1	POLG	POLG1, POLGA, PEO, SANDO, SCAE, MTDPS4A, MTDPS4B, MIRAS	0	0	0	Polymerase (DNA directed), gamma	174763	Mitochondrial DNA depletion syndrome 4A (Alpers type)	203700	AR	Polg
									Mitochondrial DNA depletion syndrome 4B (MNGIE type)	613662	AR
									Mitochondrial recessive ataxia syndrome (includes SANDO and SCAE)	607459	AR
									Progressive external ophthalmoplegia, autosomal dominant 1	157640	AD
									Progressive external ophthalmoplegia, autosomal recessive 1	258450	AR
15:90,717,326	15q26.1	RECQL3	RECQ2, BLM, BS	3	1	3	DNA helicase, RecQ-like 3	604610	Bloom syndrome	210900	AR	Blm
15:90,998,415	15q26.1	VPS33B		0	0	0	Vacuolar protein sorting 33, yeast, homolog of, B	608552	Arthrogryposis, renal dysfunction, and cholestasis 1	208085	AR	Vps33b
15:92,900,320	15q26.1	CHD2	EEOC	0	0	0	Chromodomain helicase DNA binding protein-2	602119	Epileptic encephalopathy, childhood-onset	615369	AD	Chd2
15:98,648,538	15q26.3	IGF1R		0	0	0	Insulin-like growth factor-1 receptor	147370	Insulin-like growth factor I, resistance to	270450	AD, AR	Igf1r
15:100,566,913	15q26.3	LINS1	WINS1, FLJ10583, MRT27	0	0	0	Lines, Drosophila, homolog of, 1	610350	Mental retardation, autosomal recessive 27	614340	AR	Lins1
16:1,493,343	16p13.3	TELO2	TEL2, CLK2, KIAA0683, HCLK2, YHFS	0	0	0	Telomere maintenance 2, S. cerevisiae, homolog of	611140	You-Hoover-Fong syndrome	616954	AR	Telo2
16:1,510,426	16p13.3	IFT140	KIAA0590, SRTD9, MZSDS, RP80	3	1	3	Intraflagellar transport 140, Chlamydomonas, homolog of	614620	Retinitis pigmentosa 80	617781	AR	Ift140
									Short-rib thoracic dysplasia 9 with or without polydactyly	266920	AR
16:1,771,888	16p13.3	MRPS34	MRPS12, COXPD32	0	0	0	Mitochondrial ribosomal protein S34	611994	Combined oxidative phosphorylation deficiency 32	617664	AR	Mrps34
16:2,475,103	16p13.3	TBC1D24	KIAA1171, FIME, EIEE16, DOORS, DFNB86, DFNA65	3	1	3	TBC1 domain family, member 24	613577	Deafness , autosomal recessive 86	614617	AR	Tbc1d24
									Deafness, autosomal dominant 65	616044	AD
									DOORS syndrome	220500	AR
									Epileptic encephalopathy, early infantile, 16	615338	AR
									Myoclonic epilepsy, infantile, familial	605021	AR
16:3,024,030	16p13.3	THOC6	FSAP35, BBIS	0	0	0	THO complex subunit 6	615403	Beaulieu-Boycott-Innes syndrome	613680	AR	Thoc6
16:3,581,180	16p13.3	SLX4	BTBD12, MUS312, KIAA1784, KIAA1987, FANCP	4	5	16	Slx4, S. cerevisiae, homolog of	613278	Fanconi anemia, complementation group P	613951	AR	Slx4
16:3,725,053	16p13.3	CREBBP	CBP, RSTS1	6	5	19	CREB binding protein	600140	Rubinstein-Taybi syndrome 1	180849	AD	Crebbp
16:4,796,961	16p13.3	ROGDI	KTZS	0	0	0	Rogdi, Drosophila, homolog of	614574	Kohlschutter-Tonz syndrome	226750	AR	Rogdi
16:5,071,808	16p13.3	ALG1	HMAT1, HMT1, CDG1K	0	0	0	Alg1, yeast, homolog of (beta-1,4 mannosyltransferase)	605907	Congenital disorder of glycosylation, type Ik	608540	AR	Alg1
16:8,797,812	16p13.2	PMM2	CDG1A	0	0	0	Phosphomannomutase 2	601785	Congenital disorder of glycosylation, type Ia	212065	AR	Pmm2
16:9,753,403	16p13.2	GRIN2A	NMDAR2A, FESD, LKS	0	0	0	Glutamate receptor, ionotropic, N-methyl D-aspartate 2A	138253	Epilepsy, focal, with speech disorder and with or without mental retardation	245570	AD	Grin2a
16:13,920,137	16p13.12	ERCC4	XPF, FANCQ, XFEPS	0	0	0	Excision-repair, complementing defective, in Chinese hamster, number 4	133520	?XFE progeroid syndrome	610965		Ercc4
									Fanconi anemia, complementation group Q	615272	AR
									Xeroderma pigmentosum, group F	278760	AR
									Xeroderma pigmentosum, type F/Cockayne syndrome	278760	AR
16:14,435,699	16p13.12	PARN	DAN, DKCB6, PFBMFT4	0	0	0	Polyadenylate-specific ribonuclease	604212	Dyskeratosis congenita, autosomal recessive 6	616353	AR	Parn
									Pulmonary fibrosis and/or bone marrow failure, telomere-related, 4	616371	AD
16:15,643,266	16p13.11	NDE1	NUDE, LIS4, MHAC	0	0	0	nudE neurodevelopment protein 1	609449	?Microhydranencephaly	605013	AR	Nde1
									Lissencephaly 4 (with microcephaly)	614019	AR
16:23,388,492	16p12.2	COG7	CDG2E	0	0	0	Component of oligomeric golgi complex 7	606978	Congenital disorder of glycosylation, type IIe	608779		Cog7
16:23,603,161	16p12.2	PALB2	FANCN, PNCA3	3	1	3	Partner and localizer of BRCA2	610355	Fanconi anemia, complementation group N	610832		Palb2
									{Breast cancer, susceptibility to}	114480	AD
									{Pancreatic cancer, susceptibility to, 3}	613348
16:28,842,410	16p11.2	TUFM	EFTU, COXPD4	0	0	0	Tu translation elongation factor, mitochondrial	602389	Combined oxidative phosphorylation deficiency 4	610678	AR	Tufm
16:30,699,140	16p11.2	SRCAP	SWR1, KIAA0309, FLHS	5	13	43	SNF2-related CBP activator protein	611421	Floating-Harbor syndrome	136140	AD	Srcap
16:46,689,645	16q11.2	ORC6	ORC6L	0	0	0	Origin recognition complex, subunit 6, S. cerevisiae, homolog of	607213	Meier-Gorlin syndrome 3	613803	AR	Orc6
16:46,884,379	16q11.2	GPT2	ALT2, MRT49	0	0	0	Glutamate pyruvate transaminase 2	138210	Mental retardation, autosomal recessive 49	616281	AR	Gpt2
16:51,135,974	16q12.1	SALL1	HSAL1, TBS	3	1	3	Sal-like 1	602218	Townes-Brocks branchiootorenal-like syndrome	107480	AD	Sall1
									Townes-Brocks syndrome 1	107480	AD
16:53,703,962	16q12.2	FTO	GDFD, BMIQ14	0	0	0	Fat mass- and obesity-associated gene	610966	Growth retardation, developmental delay, facial dysmorphism	612938	AR	Fto
									{Obesity, susceptibility to, BMIQ14}	612460	AR
16:56,191,338	16q13	GNAO1	EIEE17, NEDIM	0	0	0	Guanine nucleotide-binding protein (G protein), alpha-activating activity	139311	Epileptic encephalopathy, early infantile, 17	615473	AD	Gnao1
									Neurodevelopmental disorder with involuntary movements	617493	AD
16:57,186,283	16q13	RSPRY1	KIAA1972, SEMDFA	0	0	0	RING finger- and SPRY domain-containing protein 11	616585	Spondyloepimetaphyseal dysplasia, Faden-Alkuraya type	616723	AR	Rspry1
16:57,447,424	16q21	COQ9	C16orf49, COQ10D5	0	0	0	Coq9, S. cerevisiae, homolog of	612837	Coenzyme Q10 deficiency, primary, 5	614654	AR	Coq9
16:57,735,716	16q21	KATNB1	LIS6	0	0	0	Katanin, p80 subunit, B1	602703	Lissencephaly 6, with microcephaly	616212	AR	Katnb1
16:67,562,406	16q22.1	CTCF	MRD21	3	1	3	CCCTC-binding factor	604167	Mental retardation, autosomal dominant 21	615502	AD	Ctcf
16:67,657,511	16q22.1	ACD	PTOP, PIP1, TINT1	3	1	3	Acd, mouse, homolog of	609377	?Dyskeratosis congenita, autosomal dominant 6	616553	AD, AR	Acd
									?Dyskeratosis congenita, autosomal recessive 7	616553	AD, AR
16:68,310,973	16q22.1	PRMT7	KIAA1933, SBIDDS	0	0	0	Protein arginine N-methyltransferase 7	610087	Short stature, brachydactyly, intellectual developmental disability, and seizures	617157	AR	Prmt7
16:70,252,294	16q22.1	AARS	CMT2N, EIEE29	0	0	0	Alanyl-tRNA synthetase	601065	Charcot-Marie-Tooth disease, axonal, type 2N	613287	AD	Aars
									Epileptic encephalopathy, early infantile, 29	616339	AR
16:70,480,568	16q22.1	COG4	COD1, CDG2J	0	0	0	Component of oligomeric golgi complex 4	606976	Congenital disorder of glycosylation, type IIj	613489	AR	Cog4
16:71,566,850	16q22.2	TAT		0	0	0	Tyrosine aminotransferase, soluble	613018	Tyrosinemia, type II	276600	AR	Tat
16:74,621,395	16q23.1	RFWD3	FANCW	0	0	0	RING finger and WD repeat domains-containing protein 3	614151	?Fanconi anemia, complementation group W	617784	AR	Rfwd3
16:78,099,412	16q23.1-q23.2	WWOX	FOR, SCAR12, EIEE28	0	0	0	WW domain-containing oxidoreductase	605131	Epileptic encephalopathy, early infantile, 28	616211	AR	Wwox
									Esophageal squamous cell carcinoma, somatic	133239
									Spinocerebellar ataxia, autosomal recessive 12	614322	AR
16:88,803,777	16q24.3	CDT1		0	0	0	Chromatin licensing and DNA replication factor 1	605525	Meier-Gorlin syndrome 4	613804	AR	Cdt1
16:89,093,808	16q24.3	ACSF3		0	0	0	Acyl-CoA synthetase family member 3	614245	Combined malonic and methylmalonic aciduria	614265		Acsf3
16:89,267,618	16q24.3	ANKRD11	ANCO1, KBGS	3	2	6	Ankyrin repeat domain-containing protein 11	611192	KBG syndrome	148050	AD	Ankrd11
16:89,644,430	16q24.3	CHMP1A	PCOLN3, PRSM1, PCH8	0	0	0	CHMP family, member 1A	164010	Pontocerebellar hypoplasia, type 8	614961	AR	Chmp1a
16:89,737,550	16q24.3	FANCA	FACA, FA1, FA, FAA	0	0	0	Fanconi anemia, complementation group A	607139	Fanconi anemia, complementation group A	227650	AR	Fanca
16:89,922,008	16q24.3	TUBB3	TUBB4, CFEOM3A, CDCBM1	0	0	0	Tubulin, beta-3	602661	Cortical dysplasia, complex, with other brain malformations 1	614039	AD	Tubb3
									Fibrosis of extraocular muscles, congenital, 3A	600638	AD
17:508,667	17p13.3	VPS53	HCCS1, PCH2E	3	1	3	Vacuolar protein sorting 53, S. cerevisiae, homolog of	615850	Pontocerebellar hypoplasia, type 2E	615851	AR	Vps53
17:1,494,574	17p13.3	INPP5K	SKIP, MDCCAID	0	0	0	Inositol polyphosphate-5-phosphatase K	607875	Muscular dystrophy, congenital, with cataracts and intellectual disability	617404	AR	Inpp5k
17:2,593,209	17p13.3	PAFAH1B1	LIS1	0	0	0	Platelet-activating factor acetylhydrolase, isoform 1B, alpha subunit	601545	Lissencephaly 1	607432	IC	Pafah1b1
									Subcortical laminar heterotopia	607432	IC
17:4,997,947	17p13.2	KIF1C	LTXS1, KIAA0706, SPAX2	4	1	4	Kinesin family member 1C	603060	Spastic ataxia 2, autosomal recessive	611302	AR	Kif1c
17:6,684,712	17p13.1	SLC13A5	NACT, EIEE25	3	1	3	Solute carrier family 13 (sodium-dependent citrate transporter), member 5	608305	Epileptic encephalopathy, early infantile, 25	615905	AR	Slc13a5
17:7,583,646	17p13.1	MPDU1	SL15, CDGIF	0	0	0	Mannose-P-dolichol utilization defect 1	604041	Congenital disorder of glycosylation, type If	609180	AR	Mpdu1
17:10,628,525	17p13.1	MYH3	DA2A, DA2B, DA8	0	0	0	Myosin, heavy polypeptide-3, skeletal muscle, embryonic	160720	Arthrogryposis, distal, type 2A	193700	AD	Myh3
									Arthrogryposis, distal, type 2B	601680	AD
									Arthrogryposis, distal, type 8	178110	AD
17:10,679,769	17p13.1	SCO1	SCOD1	4	1	4	SCO1 cytochrome c oxidase assembly protein	603644	Mitochondrial complex IV deficiency	220110	Mi, AR	Sco1
17:12,991,611	17p12	ELAC2	HPC2, COXPD17	0	0	0	elaC, E. coli, homolog 2	605367	Combined oxidative phosphorylation deficiency 17	615440	AR	Elac2
									{Prostate cancer, hereditary, 2, susceptibility to}	614731
17:14,069,401	17p12	COX10		3	1	3	Cytochrome c oxidase, subunit X	602125	Leigh syndrome due to mitochondrial COX4 deficiency	256000	Mi, AR	Cox10
									Mitochondrial complex IV deficiency	220110	Mi, AR
17:15,229,776	17p12	PMP22	CMT1A, CMT1E, DSS, CIDP	0	0	0	Peripheral myelin protein-22	601097	?Neuropathy, inflammatory demyelinating	139393	?AD	Pmp22
									Charcot-Marie-Tooth disease, type 1A	118220	AD
									Charcot-Marie-Tooth disease, type 1E	118300	AD
									Dejerine-Sottas disease	145900	AD, AR
									Neuropathy, recurrent, with pressure palsies	162500	AD
									Roussy-Levy syndrome	180800	AD
17:18,015,058	17p11.2	ATPAF2	ATP12, MC5DN1	0	0	0	ATP synthase, mitochondrial F1 complex, assembly factor 2	608918	?Mitochondrial complex V (ATP synthase) deficiency, nuclear type 1	604273	AR	Atpaf2
17:31,094,926	17q11.2	NF1	VRNF, WSS, NFNS	3	1	3	Neurofibromin (neurofibromatosis, type I)	613113	Leukemia, juvenile myelomonocytic	607785	SMu, AD	Nf1
									Neurofibromatosis, familial spinal	162210	AD
									Neurofibromatosis, type 1	162200	AD
									Neurofibromatosis-Noonan syndrome	601321	AD
									Watson syndrome	193520	AD
17:36,486,626	17q12	ZNHIT3	TRIP3, PEHO	0	0	0	Zinc finger HIT domain-containing protein 3	604500	PEHO syndrome	260565	AR	Znhit3
17:39,671,121	17q12	PGAP3	PERLD1, CAB2, MGC9753, HPMRS4	0	0	0	Post-GPI attachment to proteins 3	611801	Hyperphosphatasia with mental retardation syndrome 4	615716	AR	Pgap3
17:40,287,688	17q21.2	CDC6	CDC18L, MGORS5	0	0	0	Cell division cycle 6, S. cerevisiae, homolog of	602627	?Meier-Gorlin syndrome 5	613805	AR	Cdc6
17:40,627,719	17q21.2	SMARCE1	BAF57, CSS5	3	1	3	SWI/SNF-related, matrix-associated, actin-dependent regulator of chromatin, subfamily E, member 1	603111	Coffin-Siris syndrome 5	616938	AD	Smarce1
									{Meningioma, familial, susceptibility to}	607174	AD
17:42,609,339	17q21.2	TUBG1	CDCBM4	0	0	0	Tubulin, gamma 1	191135	Cortical dysplasia, complex, with other brain malformations 4	615412	AD	Tubg1
17:44,070,699	17q21.31	G6PC3	UGRP, SCN4	0	0	0	Glucose-6-phosphatase, catalytic, 3	611045	Dursun syndrome	612541	AR	G6pc3
									Neutropenia, severe congenital 4, autosomal recessive	612541	AR
17:44,850,286	17q21.31	EFTUD2	KIAA0031, MFDGA	0	0	0	Elongation factor Tu GTP-binding domain-containing 2	603892	Mandibulofacial dysostosis, Guion-Almeida type	610536	AD	Eftud2
17:47,941,522	17q21.32	PNPO		0	0	0	Pyridoxamine 5'-phosphate oxidase	603287	Pyridoxamine 5'-phosphate oxidase deficiency	610090	AR	Pnpo
17:50,055,967	17q21.33	ITGA3	CD49C, GAPB3, ILNEB	3	2	6	Integrin, alpha-3	605025	Interstitial lung disease, nephrotic syndrome, and epidermolysis bullosa, congenital	614748	AR	Itga3
17:50,184,095	17q21.33	COL1A1	OI1, OI2, OI3, OI4, EDSARTH1	0	0	0	Collagen I, alpha-1 polypeptide	120150	Caffey disease	114000	AD	Col1a1
									Ehlers-Danlos syndrome, arthrochalasia type, 1	130060	AD
									Ehlers-Danlos, classic type	130000	AD
									Osteogenesis imperfecta, type I	166200	AD
									Osteogenesis imperfecta, type II	166210	AD
									Osteogenesis imperfecta, type III	259420	AD
									Osteogenesis imperfecta, type IV	166220	AD
									{Bone mineral density variation QTL, osteoporosis}	166710	AD
17:58,205,435	17q22	MKS1	MKS, BBS13, JBTS28	0	0	0	MKS1 gene	609883	Bardet-Biedl syndrome 13	615990	AR	Mks1
									Joubert syndrome 28	617121	AR
									Meckel syndrome 1	249000	AR
17:59,697,305	17q23.1	PTRH2	BIT1, IMNEPD	0	0	0	Peptidyl-tRNA hydrolase 2	608625	Infantile-onset multisystem neurologic, endocrine, and pancreatic disease	616263	AR	Ptrh2
17:63,477,060	17q23.3	ACE	DCP1, ACE1, MVCD3, ICH	0	0	0	Angiotensin I converting enzyme (dipeptidyl carboxypeptidase-1)	106180	Renal tubular dysgenesis	267430	AR	Ace
									[Angiotensin I-converting enzyme, benign serum increase]
									{Microvascular complications of diabetes 3}	612624
									{Myocardial infarction, susceptibility to}
									{SARS, progression of}
									{Stroke, hemorrhagic}	614519
17:63,600,871	17q23.3	TACO1	CCDC44	0	0	0	Translational activator of mitochondrially encoded cytochrome c oxidase subunit I	612958	Mitochondrial complex IV deficiency	220110	Mi, AR	Taco1
17:63,938,553	17q23.3	SCN4A	HYPP, NAC1A, HOKPP2, CMS16	3	4	12	Sodium channel, voltage-gated, type IV, alpha polypeptide	603967	Hyperkalemic periodic paralysis, type 2	170500	AD	Scn4a
									Hypokalemic periodic paralysis, type 2	613345	AD
									Myasthenic syndrome, congenital, 16	614198	AR
									Myotonia congenita, atypical, acetazolamide-responsive	608390	AD
									Paramyotonia congenita	168300	AD
17:67,337,915	17q24.2	PSMD12	P55, STISS	0	0	0	Proteasome 26S subunit, non-ATPase, 12	604450	Stankiewicz-Isidor syndrome	617516	AD	Psmd12
17:67,825,516	17q24.2	BPTF	FALZ, FAC1, NURF301, NEDDFL	8	4	22	Bromodomain PHD finger transcription factor	601819	Neurodevelopmental disorder with dysmorphic facies and distal limb anomalies	617755	AD	Bptf
17:70,169,534	17q24.3	KCNJ2	HHIRK1, KIR2.1, IRK1, LQT7, SQT3, ATFB9	0	0	0	Potassium channel, inwardly rectifying, subfamily J, member 2	600681	Andersen syndrome	170390	AD	Kcnj2
									Atrial fibrillation, familial, 9	613980	AD
									Short QT syndrome 3	609622
17:73,193,033	17q25.1	COG1	LDLB, KIAA1381, CDG2G	0	0	0	Component of oligomeric golgi complex 1	606973	Congenital disorder of glycosylation, type IIg	611209		Cog1
17:75,272,979	17q25.1	SLC25A19	DNC, MUP1, MCPHA, THMD3, THMD4	0	0	0	Solute carrier family 25 (mitochondrial deoxynucleotide carrier), member 19	606521	Microcephaly, Amish type	607196	AR	Slc25a19
									Thiamine metabolism dysfunction syndrome 4 (progressive polyneuropathy type)	613710	AR
17:75,516,527	17q25.1	TSEN54	SEN54, PCH2A, PCH4, PCH5	3	1	3	tRNA splicing endonuclease 54, S. cerevisiae, homolog of	608755	?Pontocerebellar hypoplasia type 5	610204	AR	Tsen54
									Pontocerebellar hypoplasia type 2A	277470	AR
									Pontocerebellar hypoplasia type 4	225753	AR
17:81,509,970	17q25.3	ACTG1	DFNA20, DFNA26, BRWS2	0	0	0	Actin, gamma-1	102560	Baraitser-Winter syndrome 2	614583	AD	Actg1
									Deafness, autosomal dominant 20/26	604717	AD
17:81,932,383	17q25.3	PYCR1	PRO3, ARCL2B, ARCL3B	0	0	0	Pyrroline-5-carboxylate reductase-1	179035	Cutis laxa, autosomal recessive, type IIB	612940	AR	Pycr1
									Cutis laxa, autosomal recessive, type IIIB	614438
17:82,752,047	17q25.3	TBCD	PEBAT	0	0	0	Tubulin-specific chaperone D	604649	Encephalopathy, progressive, early-onset, with brain atrophy and thin corpus callosum	617193	AR	Tbcd
18:3,411,926	18p11.31	TGIF1	HPE4	5	2	8	TG-interacting factor 1	602630	Holoprosencephaly 4	142946	AD	Tgif1
18:10,670,236	18p11.22-p11.21	PIEZO2	FAM38B, DA5, DA3, MWKS, DAIPT	NA	NA	NA	PIEZO-type mechanosensitive ion channel component 2	613629	?Marden-Walker syndrome	248700	AD	Piezo2
									Arthrogryposis, distal, type 3	114300	AD
									Arthrogryposis, distal, type 5	108145	AD
									Arthrogryposis, distal, with impaired proprioception and touch	617146	AR
18:22,169,436	18q11.2	GATA6	AVSD5, ASD9, PACHD	0	0	0	GATA-binding protein-6	601656	Atrial septal defect 9	614475	AD	Gata6
									Atrioventricular septal defect 5	614474	AD
									Pancreatic agenesis and congenital heart defects	600001	AD
									Persistent truncus arteriosus	217095
									Tetralogy of Fallot	187500	AD
18:22,914,120	18q11.2	RBBP8	RIM, SCKL2, JWDS	0	0	0	Retinoblastoma-binding protein 8	604124	Jawad syndrome	251255	AR	Rbbp8
									Pancreatic carcinoma, somatic
									Seckel syndrome 2	606744	AR
18:31,318,088	18q12.1	DSG1	PPKS1, SPPK1, EPKHE	0	0	0	Desmoglein-1	125670	Erythroderma, congenital, with palmoplantar keratoderma, hypotrichosis, and hyper IgE	615508	AR	Dsg1a, Dsg1b
									Keratosis palmoplantaris striata I, AD	148700	AD
18:34,976,927	18q12.1-q12.2	MAPRE2	EB2, RP1, CSCSC2	3	1	3	Microtubule-associated protein, RP/EB family, member 2	605789	Symmetric circumferential skin creases, congenital, 2	616734	AD
18:45,800,589	18q12.3-q21.1	EPG5	KIAA1632, HEEW1, VICIS	0	0	0	Ectopic P-granules autophagy protein 5, C. elegans, homolog of	615068	Vici syndrome	242840	AR	Epg5
18:46,084,143	18q21.1	ATP5A1	ATPM, ATP5A, ORM, MC5DN4, COXPD22	0	0	0	ATP synthase, H+ transporting (ATPase, mitochondrial)	164360	?Combined oxidative phosphorylation deficiency 22	616045	AR	Atp5a1
									?Mitochondrial complex (ATP synthase) deficiency, nuclear type 4	615228	AR
18:47,155,018	18q21.1	IER3IP1	MEDS	0	0	0	Immediate-early response 3-interacting protein 1	609382	Microcephaly, epilepsy, and diabetes syndrome	614231	AR	Ier3ip1
18:49,041,473	18q21.1	DYM	FLJ90130, DMC, SMC	4	1	4	Dymeclin	607461	Dyggve-Melchior-Clausen disease	223800	AR	Dym
									Smith-McCort dysplasia	607326	AR
18:51,030,212	18q21.2	SMAD4	MADH4, DPC4, JIP, MYHRS	0	0	0	Mothers against decapentaplegic, Drosophila, homolog of, 4	600993	Juvenile polyposis/hereditary hemorrhagic telangiectasia syndrome	175050	AD	Smad4
									Myhre syndrome	139210	AD
									Pancreatic cancer, somatic	260350
									Polyposis, juvenile intestinal	174900	AD
18:55,222,330	18q21.2	TCF4	SEF2, ITF2, PTHS, FECD3	3	1	3	Transcription factor-4 (immunoglobulin transcription factor-2)	602272	Corneal dystrophy, Fuchs endothelial, 3	613267	AD	Tcf4
									Pitt-Hopkins syndrome	610954	AD
18:70,003,803	18q22.2	RTTN	MSSP	0	0	0	Rotatin	610436	Microcephaly, short stature, and polymicrogyria with seizures	614833	AR	Rttn
19:1,905,371	19p13.3	ADAT3	TAD3, MRT36	0	0	0	Adenosine deaminase, tRNA-specific, 3	615302	Mental retardation, autosomal recessive 36	615286	AR	Adat3
19:2,100,987	19p13.3	AP3D1	HPS10	3	1	3	Adaptor-related protein complex 3, delta-1 subunit	607246	?Hermansky-Pudlak syndrome 10	617050	AR	Ap3d1
19:5,691,833	19p13.3	LONP1	PRSS15, LON, CODASS	0	0	0	lon peptidase 1, mitochondrial	605490	CODAS syndrome	600373	AR	Lonp1
19:6,361,451	19p13.3	CLPP	PRLTS3, DFNB81	0	0	0	ATP-dependent protease ClpAP, E. coli, proteolytic subunit, homolog of	601119	Perrault syndrome 3	614129	AR	Clpp
19:6,494,318	19p13.3	TUBB4A	DYT4, HLD6	NA	NA	NA	Tubulin, beta-4A	602662	Dystonia 4, torsion, autosomal dominant	128101	AD	Tubb4a
									Leukodystrophy, hypomyelinating, 6	612438	AD
19:7,522,609	19p13.2	MCOLN1	ML4	5	1	5	Mucolipin 1	605248	Mucolipidosis IV	252650	AR	Mcoln1
19:7,629,784	19p13.2	PET100	C19orf79	0	0	0	PET100, S. cerevisiae, homolog of	614770	Mitochondrial complex IV deficiency	220110	Mi, AR	Pet100
19:8,390,320	19p13.2	RAB11B	NDAGSCW	0	0	0	Ras-associated protein RAB11B	604198	Neurodevelopmental disorder with ataxic gait, absent speech, and decreased cortical white matter	617807		Rab11b
19:10,960,921	19p13.2	SMARCA4	BRG1, RTPS2, MRD16, CSS4	3	3	9	SWI/SNF-related, matrix-associated, actin-dependent regulator of chromatin, subfamily A, member 4	603254	Coffin-Siris syndrome 4	614609	AD	Smarca4
									{Rhabdoid tumor predisposition syndrome 2}	613325	AD
19:11,199,292	19p13.2	DOCK6	KIAA1395, AOS2	3	1	3	Dedicator of cytokinesis 6	614194	Adams-Oliver syndrome 2	614219	AR	Dock6
19:12,802,053	19p13.13	RNASEH2A	RNHIA, AGS4	0	0	0	Ribonuclease H2, large subunit	606034	Aicardi-Goutieres syndrome 4	610333	AR	Rnaseh2a
19:13,116,847	19p13.13	NACC1	BTBD14B, NECFM	4	1	4	Nucleus accumbens-associated protein 1, BEN and BTB/POZ domains-containing	610672	Neurodevelopmental disorder with epilepsy, cataracts, feeding difficulties, and delayed brain myelination	617393	AD	Nacc1
19:35,648,222	19q13.12	COX6B1		0	0	0	Cytochrome c oxidase, subunit VIb polypeptide 1 (ubiquitous)	124089	Mitochondrial complex IV deficiency	220110	Mi, AR	Cox6b1
19:35,717,817	19q13.12	KMT2B	MLL4, KIAA0304, DYT28	NA	NA	NA	Lysine (K)-specific methyltransferase 2B	606834	Dystonia 28, childhood-onset	617284	AD	Kmt2b
19:35,995,187	19q13.12	SDHAF1		0	0	0	Succinate dehydrogenase complex assembly factor 1	612848	Mitochondrial complex II deficiency	252011	AR	Sdhaf1
19:36,054,880	19q13.12	WDR62	C19orf14, MCPH2	4	3	10	WD repeat-containing protein 62	613583	Microcephaly 2, primary, autosomal recessive, with or without cortical malformations	604317	AR	Wdr62
19:39,412,581	19q13.2	PLEKHG2	CLG, LDAMD	5	3	11	Pleckstrin homology domain-containing protein, family G, member 2	611893	Leukodystrophy and acquired microcephaly with or without dystonia	616763	AR	Plekhg2
19:41,859,917	19q13.2	RPS19	DBA, DBA1	0	0	0	Ribosomal protein S19	603474	Diamond-Blackfan anemia 1	105650	AD	Rps19
19:43,506,718	19q13.31	ETHE1	HSCO, D83198	0	0	0	ETHE1 gene	608451	Ethylmalonic encephalopathy	602473	AR	Ethe1
19:43,727,991	19q13.31	SMG9	HBMS, C19orf61	4	2	8	Chromosome 19 open reading frame 61	613176	Heart and brain malformation syndrome	616920	AR	Smg9
19:45,349,836	19q13.32	ERCC2	EM9, XPD, COFS2, TTD1	0	0	0	Excision repair cross complementing rodent repair deficiency, complementation group-2	126340	?Cerebrooculofacioskeletal syndrome 2	610756	AR	Ercc2
									Trichothiodystrophy 1, photosensitive	601675	AR
									Xeroderma pigmentosum, group D	278730	AR
19:45,407,332	19q13.32	ERCC1	UV20, COFS4	0	0	0	Excision repair cross complementing rodent repair deficiency, complementation group-1	126380	Cerebrooculofacioskeletal syndrome 4	610758	AR	Ercc1
19:46,746,014	19q13.32	FKRP	MDC1C, LGMD2I, MDDGA5, MDDGB5, MDDGC5	0	0	0	Fukutin-related protein	606596	Muscular dystrophy-dystroglycanopathy (congenital with brain and eye anomalies), type A, 5	613153	AR	Fkrp
									Muscular dystrophy-dystroglycanopathy (congenital with or without mental retardation), type B, 5	606612	AR
									Muscular dystrophy-dystroglycanopathy (limb-girdle), type C, 5	607155	AR
19:48,394,874	19q13.33	GRIN2D	NMDAR2D, EIEE46	5	10	34	Glutamate receptor, ionotropic, N-methyl-D-aspartate 2D	602717	Epileptic encephalopathy, early infantile, 46	617162	AD	Grin2d
19:49,818,278	19q13.33	MED25	PTOV2, ARC92, CMT2B2, BVSYS	4	7	23	Mediator of RNA polymerase II transcription, subunit 25, S. cerevisiae, homolog of	610197	?Charcot-Marie-Tooth disease, type 2B2	605589	AR	Med25
									Basel-Vanagait-Smirin-Yosef syndrome	616449	AR
19:49,861,202	19q13.33	PNKP	PNK, MCSZ, EIEE10, AOA4	0	0	0	Polynucleotide kinase 3' phosphatase	605610	Ataxia-oculomotor apraxia 4	616267	AR	Pnkp
									Microcephaly, seizures, and developmental delay	613402	AR
19:52,189,801	19q13.41	PPP2R1A	MRD36	0	0	0	Protein phosphatase 2, structural/regulatory subunit A, alpha	605983	Mental retardation, autosomal dominant 36	616362	AD	Ppp2r1a
19:54,189,516	19q13.42	TSEN34	PCH2C, LENG5, SEN34	0	0	0	tRNA splicing endonuclease 34, S. cerevisiae, homolog of	608754	?Pontocerebellar hypoplasia type 2C	612390		Tsen34
20:435,476	20p13	TBC1D20	C20orf140, WARBM4	3	2	6	TBC1 domain family, member 20	611663	Warburg micro syndrome 4	615663	AR	Tbc1d20
20:482,693	20p13	CSNK2A1	CK2A1, OCNDS	0	0	0	Casein kinase-2, alpha-1 polypeptide	115440	Okur-Chung neurodevelopmental syndrome	617062	AD	Csnk2a1
20:2,461,634	20p13	SNRPB	CCMS	4	7	24	Small nuclear ribonucleoprotein polypeptides B and B1	182282	Cerebrocostomandibular syndrome	117650	AD	Snrpb
20:3,208,867	20p13	ITPA	EIEE35	0	0	0	Inosine triphosphatase-A	147520	Epileptic encephalopathy, early infantile, 35	616647	AR	Itpa
									[Inosine triphosphatase deficiency]	613850
20:5,114,952	20p12.3	PCNA	ATLD2	0	0	0	Proliferating cell nuclear antigen	176740	?Ataxia-telangiectasia-like disorder 2	615919	AR	Pcna
20:17,968,593	20p11.23	MGME1	C20orf72, MTDPS11	0	0	0	Mitochondrial genome maintenance exonuclease 1	615076	Mitochondrial DNA depletion syndrome 11	615084	AR	Mgme1
20:25,407,469	20p11.21	GINS1	PSF1, KIAA0186, IMD55	0	0	0	GINS complex subunit 1	610608	Immunodeficiency 55	617827	AR	Gins1
20:32,358,061	20q11.21	ASXL1	KIAA0978, BOPS, MDS	0	0	0	Additional sex combs-like 1	612990	Bohring-Opitz syndrome	605039	AD	Asxl1
									Myelodysplastic syndrome, somatic	614286
20:36,890,881	20q11.23	SAMHD1	AGS5, DCIP, CHBL2	0	0	0	SAM domain- and HD domain-containing protein 1	606754	?Chilblain lupus 2	614415	AD	Samhd1
									Aicardi-Goutieres syndrome 5	612952	AR
20:45,948,652	20q13.12	ZNF335	NIF1, NIF2, MCPH10	3	1	3	Zinc finger protein 335	610827	?Microcephaly 10, primary, autosomal recessive	615095	AR	Zfp335
20:46,684,364	20q13.12	TP53RK	PRPK, GAMOS4	0	0	0	TP53-regulating kinase	608679	Galloway-Mowat syndrome 4	617730	AR	Trp53rkb, Trp53rka
20:48,921,720	20q13.13	ARFGEF2	BIG2, PVNH2	0	0	0	ADP-ribosylation factor guanine nucleotide-exchange factor 2, brefeldin A-inhibited	605371	Periventricular heterotopia with microcephaly	608097	AR	Arfgef2
20:50,888,917	20q13.13	ADNP	ADNP1, KIAA0784, HVDAS, MRD28	3	1	3	Activity-dependent neuroprotector homeobox	611386	Helsmoortel-van der Aa syndrome	615873	AD	Adnp
20:50,934,854	20q13.13	DPM1	MPDS, CDGIE	0	0	0	Dolichyl-phosphate mannosyltransferase 1, catalytic subunit	603503	Congenital disorder of glycosylation, type Ie	608799	AR	Dpm1
20:63,488,011	20q13.33	EEF1A2	EIEE33, MRD38	0	0	0	Eukaryotic translation elongation factor-1, alpha-2	602959	Epileptic encephalopathy, early infantile, 33	616409	AD	Eef1a2
									Mental retardation, autosomal dominant 38	616393	AD
20:63,657,809	20q13.33	RTEL1	C20orf41, NHL, KIAA1088, DKCB5, DKCA4, PFBMFT3	NA	NA	NA	Regulator of telomere elongation helicase 1	608833	Dyskeratosis congenita, autosomal dominant 4	615190	AD, AR	Rtel1
									Dyskeratosis congenita, autosomal recessive 5	615190	AD, AR
									Pulmonary fibrosis and/or bone marrow failure, telomere-related, 3	616373	AD
21:31,659,621	21q22.11	SOD1	ALS1	0	0	0	Superoxide dismutase-1, soluble	147450	Amyotrophic lateral sclerosis 1	105400	AD, AR	Sod1
21:33,543,037	21q22.11	SON	TOKIMS	4	3	10	SON DNA-binding protein	182465	ZTTK syndrome	617140	AD	Son
21:33,577,550	21q22.11	DONSON	C21orf60, MISSLA, MIMIS	0	0	0	Downstream neighbor of SON	611428	Microcephaly, short stature, and limb abnormalities	617604	AR	Donson
									Microcephaly-micromelia syndrome	251230	AR
21:37,365,789	21q22.13	DYRK1A	MNBH, MNB, MRD7	0	0	0	Dual specificity tyrosine-(Y)-phosphorylation regulated kinase-1A (\'minibrain\', Drosophila, homolog of)	600855	Mental retardation, autosomal dominant 7	614104	AD	Dyrk1a
21:37,624,222	21q22.13	KCNJ6	GIRK2, KCNJ7, KPLBS	0	0	0	Potassium inwardly-rectifying channel, subfamily J, member 6	600877	Keppen-Lubinsky syndrome	614098	AD	Kcnj6
21:46,324,102	21q22.3	PCNT	PCNT2, KEN, SCKL4, MOPD2	3	1	3	Pericentrin	605925	Microcephalic osteodysplastic primordial dwarfism, type II	210720	AR
22:18,110,686	22q11.21	TUBA8	TUBAL2, CDCBM8	0	0	0	Tubulin, alpha 8	605742	Cortical dysplasia, complex, with other brain malformations 8	613180	AR	Tuba8
22:18,149,958	22q11.21	USP18	UBP43, ISG43, PTORCH2	0	0	0	Ubiquitin-specific protease 18	607057	Pseudo-TORCH syndrome 2	617397	AR	Usp18
22:19,175,574	22q11.21	SLC25A1	SLC20A3, CTP, D2L2AD	0	0	0	Solute carrier family 25 (mitochondrial citrate transporter), member 1	190315	Combined D-2- and L-2-hydroxyglutaric aciduria	615182	AR
22:19,479,277	22q11.21	CDC45L	CDC45L2, MGORS7	0	0	0	Cell division cycle 45, S. Cerevisiae, homolog-like	603465	Meier-Gorlin syndrome 7	617063	AR	Cdc45
22:19,756,702	22q11.21	TBX1	DGS, CTHM, CAFS, TGA, DORV, VCFS, DGCR	6	2	11	T-box 1	602054	Conotruncal anomaly face syndrome	217095		Tbx1
									DiGeorge syndrome	188400	AD
									Tetralogy of Fallot	187500	AD
									Velocardiofacial syndrome	192430	AD
22:20,016,999	22q11.21	TANGO2	C22orf25, MECRCN	0	0	0	Transport and golgi organization 2, Drosophila, homolog of	616830	Metabolic encephalomyopathic crises, recurrent, with rhabdomyolysis, cardiac arrhythmias, and neurodegeneration	616878	AR	Tango2
22:20,424,583	22q11.21	SCARF2	SREC2, VDEGS	4	2	8	Scavenger receptor class F, member 2	613619	Van den Ende-Gupta syndrome	600920	AR	Scarf2
22:20,859,003	22q11.21	SNAP29	CEDNIK	0	0	0	Synaptosomal-associated protein, 29kD	604202	Cerebral dysgenesis, neuropathy, ichthyosis, and palmoplantar keratoderma syndrome	609528	AR	Snap29
22:23,786,930	22q11.23	SMARCB1	SNF5, INI1, RDT, RTPS1, MRD15, SWNTS1, CSS3	0	0	0	SWI/SNF related, matrix associated, actin dependent regulator of chromatin, subfamily b, member 1	601607	Coffin-Siris syndrome 3	614608	AD	Smarcb1
									Rhabdoid tumors, somatic	609322
									{Rhabdoid predisposition syndrome 1}	609322	AD
									{Schwannomatosis-1, susceptibility to}	162091	AD
22:24,495,059	22q11.23	UPB1	BUP1	0	0	0	Beta-ureidopropionase	606673	Beta-ureidopropionase deficiency	613161	AR	Upb1
22:25,742,132	22q12.1	MYO18B	KFS4	4	3	10	Myosin XVIIIB	607295	Klippel-Feil syndrome 4, autosomal recessive, with myopathy and facial dysmorphism	616549	AR	Myo18b
22:29,480,191	22q12.2	NEFH	CMT2CC	0	0	0	Neurofilament, heavy polypeptide	162230	?{Amyotrophic lateral sclerosis, susceptibility to}	105400	AD, AR	Nefh
									Charcot-Marie-Tooth disease, axonal, type 2CC	616924	AD
22:36,467,035	22q12.3	TXN2	TRX2, MTRX, COXPD29	0	0	0	Thioredoxin 2	609063	?Combined oxidative phosphorylation deficiency 29	616811	AR	Txn2
22:40,346,499	22q13.1	ADSL		0	0	0	Adenylosuccinate lyase	608222	Adenylosuccinase deficiency	103050	AR	Adsl
22:41,092,609	22q13.2	EP300	RSTS2	3	4	12	E1A-binding protein, 300kD	602700	Colorectal cancer, somatic	114500		Ep300
									Rubinstein-Taybi syndrome 2	613684	AD
22:41,469,124	22q13.2	ACO2	ICRD, OPA9	0	0	0	Aconitase, mitochondrial	100850	?Optic atrophy 9	616289	AR	Aco2
									Infantile cerebellar-retinal degeneration	614559	AR
22:42,617,839	22q13.2	CYB5R3	DIA1, B5R	3	2	6	Cytochrome b5 reductase 3	613213	Methemoglobinemia, type I	250800	AR
									Methemoglobinemia, type II	250800	AR
22:49,860,162	22q13.33	ALG12	CDG1G	0	0	0	Dolichyl-P-mannose:Man-7-GlcNAc-2-PP-dolichyl-alpha-6- mannosyltransferase	607144	Congenital disorder of glycosylation, type Ig	607143		Alg12
22:50,217,688	22q13.33	TUBGCP6	GCP6, KIAA1669, MCCRP1	3	1	3	Tubulin-gamma complex-associated protein 6	610053	Microcephaly and chorioretinopathy, autosomal recessive, 1	251270	AR	Tubgcp6
22:50,444,999	22q13.33	SBF1	MTMR5, CMT4B3	3	2	6	SET-binding factor 1 (myotubularin-related protein 5)	603560	Charcot-Marie-Tooth disease, type 4B3	615284	AR	Sbf1
22:50,578,957	22q13.33	CHKB	CHKL, CKEKB, EKB, MDCMC	0	0	0	Choline kinase, beta	612395	Muscular dystrophy, congenital, megaconial type	602541	AR	Chkb
X:2,934,631	Xp22.33	ARSE	CDPX1, CDPXR	0	0	0	Arylsulfatase E	300180	Chondrodysplasia punctata, X-linked recessive	302950	XLR
X:10,156,944	Xp22.2	CLCN4	MRX49, MRX15	0	0	0	Chloride channel-4	302910	Mental retardation, X-linked 49/15	300114	XLR	Clcn4
X:11,111,285	Xp22.2	HCCS	MCOPS7, LSDMCA1	3	1	3	Holocytochrome c synthase (cytochrome c heme-lyase)	300056	Linear skin defects with multiple congenital anomalies 1	309801	XLD	Hccs
X:13,734,712	Xp22.2	OFD1	CXorf5, SGBS2, JBTS10, RP23	0	0	0	OFD1 protein	300170	?Retinitis pigmentosa 23	300424	XLR	Ofd1
									Joubert syndrome 10	300804	XLR
									Orofaciodigital syndrome I	311200	XLD
									Simpson-Golabi-Behmel syndrome, type 2	300209	XLR
X:15,319,450	Xp22.2	PIGA	PNH1, MCAHS2	0	0	0	Phosphatidylinositol glycan, class A	311770	Multiple congenital anomalies-hypotonia-seizures syndrome 2	300868	XLR	Piga
									Paroxysmal nocturnal hemoglobinuria, somatic	300818
X:17,400,000	Xp22.13-p21.1	MEMO1	MEMO, C2orf4, CGI-27, NS5ATP7	0	0	0	MEHMO syndrome (Mental retardation, epileptic seizures, hypogonadism and hypogenitalism, microcephaly, and obesity)	300148	MEHMO syndrome	300148
X:18,425,604	Xp22.13	CDKL5	STK9, ISSX, EIEE2	0	0	0	Cyclin-dependent kinase-like 5 (serine/threonine protein kinase 9)	300203	Epileptic encephalopathy, early infantile, 2	300672	XLD	Cdkl5
X:19,343,892	Xp22.12	PDHA1	PHE1A, PDHAD	0	0	0	Pyruvate dehydrogenase, E1-alpha polypeptide-1	300502	Pyruvate dehydrogenase E1-alpha deficiency	312170	XLD	Pdha1
X:20,149,910	Xp22.12	RPS6KA3	RSK2, MRX19	0	0	0	Ribosomal protein S6 kinase, 90kD, polypeptide 3	300075	Coffin-Lowry syndrome	303600	XLD, IC	Rps6ka3
									Mental retardation, X-linked 19	300844	XLD
X:21,374,334	Xp22.12	CNKSR2	CNK2, KIAA0902, MRXSHG	4	2	8	connector enhancer of KSR 2	300724	Mental retardation, X-linked, syndromic, Houge type	301008	XL	Cnksr2
X:21,839,537	Xp22.12	MBTPS2	S2P, IFAP, KFSDX, OLMSX	0	0	0	Membrane-bound transcription factor protease, site 2	300294	?Olmsted syndrome, X-linked	300918	XLR	Mbtps2
									IFAP syndrome with or without BRESHECK syndrome	308205	XLR
									Keratosis follicularis spinulosa decalvans, X-linked	308800	XLR
X:24,054,947	Xp22.11	EIF2S3	EIF2G, MEHMO, MRXSBRK	0	0	0	Eukaryotic translation initiation factor 2, subunit 3	300161	MEHMO syndrome	300148		Eif2s3x
X:25,003,693	Xp21.3	ARX	ISSX, PRTS, MRXS1, MRX36, MRX54, MRX43, MRX87, MRX29, MRX32	6	3	14	Aristaless-related homeobox, X-linked	300382	Epileptic encephalopathy, early infantile, 1	308350	XLR	Arx
									Hydranencephaly with abnormal genitalia	300215	XL
									Lissencephaly, X-linked 2	300215	XL
									Mental retardation, X-linked 29 and others	300419	XLR
									Partington syndrome	309510	XLR
									Proud syndrome	300004	XL
X:40,051,245	Xp11.4	BCOR	KIAA1575, MCOPS2, MAA2, ANOP2	3	1	3	BCL6 corepressor	300485	Microphthalmia, syndromic 2	300166	XLD	Bcor
X:41,333,307	Xp11.4	DDX3X	DDX3, DBX, MRX102	0	0	0	DEAD/H box-3, X-linked	300160	Mental retardation, X-linked 102	300958	XLD, XLR	Ddx3x
X:41,514,933	Xp11.4	CASK	MICPCH, FGS4, CMG, MRXSNA	3	1	3	Calcium/calmodulin-dependent serine protein kinase	300172	FG syndrome 4	300422		Cask
									Mental retardation and microcephaly with pontine and cerebellar hypoplasia	300749	XLD
									Mental retardation, with or without nystagmus	300422
X:43,948,775	Xp11.3	NDP	ND, EVR2	0	0	0	Norrin	300658	Exudative vitreoretinopathy 2, X-linked	305390		Ndp
									Norrie disease	310600	XLR
X:48,508,953	Xp11.23	PORCN	PORC, DHOF, FODH	0	0	0	Porcupine, Drosophila, homolog of	300651	Focal dermal hypoplasia	305600	XLD	Porcn
X:48,786,539	Xp11.23	GATA1	GF1, ERYF1, NFE1, XLTDA, XLTT, XLANP	0	0	0	GATA-binding protein-1 (globin transcription factor-1)	305371	Anemia, X-linked, with/without neutropenia and/or platelet abnormalities	300835	XLR	Gata1
									Leukemia, megakaryoblastic, with or without Down syndrome, somatic	190685
									Thrombocytopenia with beta-thalassemia, X-linked	314050	XLR
									Thrombocytopenia, X-linked, with or without dyserythropoietic anemia	300367	XLR
X:48,897,861	Xp11.23	PQBP1	NPW38, SHS, MRX55, MRXS3, RENS1, MRXS8	0	0	0	Polyglutamine-binding protein 1	300463	Renpenning syndrome	309500	XLR	Pqbp1
X:48,903,179	Xp11.23	SLC35A2	UGALT, UGTL, UGT2, CDGX, CDG2M	4	1	4	Solute carrier family 35 (UDP-galactose transporter), member 2	314375	Congenital disorder of glycosylation, type IIm	300896	SMo, XLD
X:50,575,533	Xp11.22	SHROOM4	KIAA1202, SDSX	4	2	7	Shroom family member 4	300579	Stocco dos Santos X-linked mental retardation syndrome	300434	XL	Shroom4
X:53,159,734	Xp11.22	KDM5C	JARID1C, SMCX, DXS1272E, XE169, MRXSCJ	3	1	3	Lysine-specific demethylase 5C (Jumonji, AT-rich interactive domain 1C)	314690	Mental retardation, X-linked, syndromic, Claes-Jensen type	300534	XLR	Kdm5c
X:53,225,783	Xp11.22	IQSEC2	KIAA0522, MRX1, MRX78	9	9	36	IQ motif- and Sec7 domain-containing protein 2	300522	Mental retardation, X-linked 1/78	309530	XLD	Iqsec2
X:53,374,148	Xp11.22	SMC1A	SMC1L1, SMC1, DXS423E, KIAA0178, CDLS2	0	0	0	Segregation of mitotic chromosomes 1 (SMC1, yeast, homolog of; DXS423E; SB1.8)	300040	Cornelia de Lange syndrome 2	300590	XLD	Smc1a
X:53,936,679	Xp11.22	PHF8	ZNF422, KIAA1111, MRXSSD	3	2	6	PHD finger protein 8	300560	Mental retardation syndrome, X-linked, Siderius type	300263	XLR	Phf8
X:64,915,801	Xq11.2	ZC4H2	KIAA1166, WRWF	3	1	3	Zinc finger C4H2 domain-containing protein	300897	Wieacker-Wolff syndrome	314580	XLR	Zc4h2
X:71,366,219	Xq13.1	TAF1	TAF2A, CCG1, BA2R, DYT3, MRXS33	7	2	12	TAF1 RNA polymerase II, TATA box-binding protein-associated factor, 250kD	313650	Dystonia-Parkinsonism, X-linked	314250	XLR	Taf1
									Mental retardation, X-linked, syndromic 33	300966	XLR
X:71,533,061	Xq13.1	OGT	MRX106	0	0	0	O-linked N-acetylglucosamine transferase	300255	Mental retardation, X-linked 106	300997	XLR	Ogt
X:72,329,515	Xq13.1	HDAC8	MRXS6, CDLS5	0	0	0	Histone deacetylase 8	300269	Cornelia de Lange syndrome 5	300882	XLD	Hdac8
X:74,421,492	Xq13.2	SLC16A2	DXS128, XPCT	3	1	3	Solute carrier family 16 (monocarboxylic acid transporters), member 2	300095	Allan-Herndon-Dudley syndrome	300523	XL	Slc16a2
X:74,582,975	Xq13.2	RLIM	RNF12, MRX61	3	1	3	Putative RING zinc finger protein NY-REN-43 antigen	300379	Mental retardation, X-linked 61	300978	XLR	Rlim
X:74,732,855	Xq13.3	NEXMIF	KIAA2022, MRX98	0	0	0	Neurite extension and migration factor	300524	Mental retardation, X-linked 98	300912	XLD	Nexmif
X:77,504,877	Xq21.1	ATRX	XH2, XNP, SHS, SFM1, MRXHF1	3	2	6	ATR-X gene (helicase 2; X-linked nuclear protein)	300032	Alpha-thalassemia myelodysplasia syndrome, somatic	300448
									Alpha-thalassemia/mental retardation syndrome	301040	XLD
									Mental retardation-hypotonic facies syndrome, X-linked	309580	XLR
X:77,899,463	Xq21.1	COX7B	LSDMCA2	0	0	0	Cytochrome c oxidase, subunit VIIb	300885	Linear skin defects with multiple congenital anomalies 2	300887	XLD	Cox7b
X:77,910,655	Xq21.1	ATP7A	MNK, MK, OHS, SMAX3	0	0	0	ATPase, Cu++ transporting, alpha polypeptide	300011	Menkes disease	309400	XLR	Atp7a
									Occipital horn syndrome	304150	XLR
									Spinal muscular atrophy, distal, X-linked 3	300489	XLR
X:101,408,132	Xq22.1	HNRNPH2	NRPH2, MRXSB	0	0	0	Heterogeneous nuclear ribonucleoprotein H2	300610	Mental retardation, X-linked, syndromic, Bain type	300986	XLD	Hnrnph2
X:103,776,505	Xq22.2	PLP1	PMD, HLD1, SPG2	0	0	0	Proteolipid protein 1	300401	Pelizaeus-Merzbacher disease	312080	XLR	Plp1
									Spastic paraplegia 2, X-linked	312920	XLR
X:109,641,329	Xq23	ACSL4	FACL4, ACS4, MRX63	0	0	0	Acyl-CoA synthetase long-chain family member 4	300157	Mental retardation, X-linked 63	300387	XLD	Acsl4
X:110,944,240	Xq23	PAK3	MRX30, MRX47	3	1	3	p21-activated kinase-3	300142	Mental retardation, X-linked 30/47	300558	XLR	Pak3
X:111,293,778	Xq23	DCX	DBCN, LISX	0	0	0	Doublecortin	300121	Lissencephaly, X-linked	300067	XL	Dcx
									Subcortical laminal heterotopia, X-linked	300067	XL
X:111,680,740	Xq23	ALG13	GLT28D1, CDG1S, EIEE36	27	3	35	Alg13, S. cerevisiae, homolog of	300776	?Congenital disorder of glycosylation, type Is	300884	XLD
									Epileptic encephalopathy, early infantile, 36	300884	XLD
X:119,870,531	Xq24	RNF113A	ZNF183, TTD5	0	0	0	RING finger protein 113A	300951	?Trichothiodystrophy 5, nonphotosensitive	300953	XLD	Rnf113a2
X:120,524,588	Xq24	CUL4B	MRXSC, MRXHF2, SFM2, MRXS15	0	0	0	Cullin-4B	300304	Mental retardation, X-linked, syndromic 15 (Cabezas type)	300354	XLR	Cul4b
X:123,600,560	Xq25	THOC2	THO2, MRX12, MRX35	3	2	6	THO complex 2 (Tho2, yeast, homolog of)	300395	Mental retardation, X-linked 12/35	300957	XLR	Thoc2
X:134,373,311	Xq26.2	PHF6	BFLS	0	0	0	PHD finger protein 6	300414	Borjeson-Forssman-Lehmann syndrome	301900	XLR	Phf6
X:135,974,596	Xq26.3	SLC9A6	NHE6	0	0	0	Solute carrier family 9 (sodium/hydrogen exchanger), member 6	300231	Mental retardation, X-linked syndromic, Christianson type	300243	XLD	Slc9a6
X:140,502,986	Xq27.1	SOX3	MRGH	5	2	8	SRY (sex determining region Y)-box 3	313430	Mental retardation, X-linked, with isolated growth hormone deficiency	300123		Sox3
									Panhypopituitarism, X-linked	312000	XL
X:148,500,618	Xq28	AFF2	FMR2, FRAXE, MRX2	3	4	12	AF4/FMR2 family, member 2 (fragile site, X-linked, E)	300806	Mental retardation, X-linked, FRAXE type	309548	XLR
X:150,980,507	Xq28	HMGB3	HMG4, HMG2A, MCOPS13	0	0	0	High-mobility group box 3 (high mobility group protein 4)	300193	?Microphthalmia, syndromic 13	300915	XL
X:152,830,966	Xq28	NSDHL		3	1	3	NAD(P)H steroid dehydrogenase-like protein	300275	CHILD syndrome	308050	XLD	Nsdhl
									CK syndrome	300831	XLR
X:153,688,296	Xq28	SLC6A8	CRTR, CCDS1	3	1	3	Solute carrier family 6 (neurotransmitter transporter, creatine), member 8	300036	Cerebral creatine deficiency syndrome 1	300352	XLR	Slc6a8
X:153,700,491	Xq28	BCAP31	BAP31, DXS1357E, DDCH	0	0	0	B-cell receptor-associated protein 31	300398	Deafness, dystonia, and cerebral hypomyelination	300475	XLR	Bcap31
X:153,794,174	Xq28	SSR4	TRAPD, CDG1Y	0	0	0	Signal sequence receptor, delta	300090	Congenital disorder of glycosylation, type Iy	300934	XLR	Ssr4
X:153,861,513	Xq28	L1CAM	CAML1, HSAS1, MASA, SPG1	3	1	3	L1 cell adhesion molecule	308840	Corpus callosum, partial agenesis of	304100	XLR	L1cam
									CRASH syndrome	303350	XLR
									Hydrocephalus due to aqueductal stenosis	307000	XLR
									Hydrocephalus with congenital idiopathic intestinal pseudoobstruction	307000	XLR
									Hydrocephalus with Hirschsprung disease	307000	XLR
									MASA syndrome	303350	XLR
X:153,929,826	Xq28	NAA10	ARD1A, ARD1, TE2, NATD, OGDNS, MCOPS1	0	0	0	N-alpha-acetyltransferase 10, NatA catalytic subunit	300013	?Microphthalmia, syndromic 1	309800	XL	Naa10
									Ogden syndrome	300855	XLD, XLR
X:153,947,555	Xq28	HCFC1	HCF1, MRX3	4	6	21	Host cell factor C1 (VP16-accessory protein)	300019	Mental retardation, X-linked 3 (methylmalonic acidemia and homocysteinemia, cblX type )	309541	XLR	Hcfc1
X:154,021,799	Xq28	MECP2	RTT, PPMX, MRX16, MRX79, AUTSX3, MRXSL, MRXS13	5	1	5	Methyl-CpG-binding protein-2	300005	Encephalopathy, neonatal severe	300673	XLR	Mecp2
									Mental retardation, X-linked syndromic, Lubs type	300260	XLR
									Mental retardation, X-linked, syndromic 13	300055	XLR
									Rett syndrome	312750	XLD
									Rett syndrome, atypical	312750	XLD
									Rett syndrome, preserved speech variant	312750	XLD
									{Autism susceptibility, X-linked 3}	300496	Mu, IC, XL
X:154,348,528	Xq28	FLNA	FLN1, NHBP, OPD1, OPD2, FMD, MNS, CVD1, CSBS	0	0	0	Filamin A, alpha (actin-binding protein-280)	300017	Cardiac valvular dysplasia, X-linked	314400	XLR	Flna
									Congenital short bowel syndrome	300048	XLR
									FG syndrome 2	300321
									Frontometaphyseal dysplasia 1	305620	XLR
									Heterotopia, periventricular	300049	XLD
									Intestinal pseudoobstruction, neuronal	300048	XLR
									Melnick-Needles syndrome	309350	XLD
									Otopalatodigital syndrome, type I	311300	XLD
									Otopalatodigital syndrome, type II	304120	XLD
									Terminal osseous dysplasia	300244	XLD
X:154,398,064	Xq28	RPL10	DXS648, QM, AUTSX5, MRXS35	0	0	0	Ribosomal protein L10	312173	Mental retardation, X-linked, syndromic, 35	300998	XLR	Rpl10
									{Autism, susceptibility to, X-linked 5}	300847
X:154,477,768	Xq28	LAGE3	ITBA2, GAMOS2	0	0	0	L antigen family member 3	300060	Galloway-Mowat syndrome 2, X-linked	301006	XLR
X:154,542,239	Xq28	IKBKG	NEMO, FIP3, IP, IPD2, AMCBX1, IMD33	0	0	0	Inhibitor of kappa light polypeptide gene enhancer in B cells, kinase of, gamma (NF-kappa-B essential modulator)	300248	Ectodermal dysplasia, hypohidrotic, with immune deficiency	300291		Ikbkg
									Ectodermal, dysplasia, anhidrotic, lymphedema and immunodeficiency	300301
									Immunodeficiency 33	300636	XLR
									Immunodeficiency, isolated	300584
									Incontinentia pigmenti	308300	XLD
									Invasive pneumococcal disease, recurrent isolated, 2	300640
X:154,762,741	Xq28	DKC1	DKCX	0	0	0	Dyskerin	300126	Dyskeratosis congenita, X-linked	305000	XLR	Dkc1
Merged data between OMIM search and Table S2 from PLoS One 8(1): e53785. Gene Map Search - 'microcephaly (Entries with: gene map locus; Prefixes: +, #; Retrieve: gene map)'. Downloaded: Feb 06, 2018. Abbreviations: NA=Not available
