# Supplementary material for: Impaired eIF5A function causes a Mendelian disorder that is partially rescued in model systems by spermidine
Source: Nat Commun. 2021 Feb 5;12:833. doi: 10.1038/s41467-021-21053-2 (PMC7864902; doi:10.1038/s41467-021-21053-2)
Supplement: Supplementary file 6 — Source Data [file 41467_2021_21053_MOESM6_ESM.zip]

Archive with 167 entries (155 files):
- Source Data/
- Source Data/Public databases and programmes used for the study.docx
- Source Data/Source Data Organisation and Description.xlsx
- Source Data/Yeast Work/
- Source Data/Yeast Work/Dilutions Fig. 2a, Fig. 3a and Sup. Fig. 8/
- Source Data/Yeast Work/Dilutions Fig. 2a, Fig. 3a and Sup. Fig. 8/SD+W+Ura/
- Source Data/Yeast Work/Dilutions Fig. 2a, Fig. 3a and Sup. Fig. 8/SD+W+Ura/SD+W+Ura Plates, Day 2.docx
- Source Data/Yeast Work/Dilutions Fig. 2a, Fig. 3a and Sup. Fig. 8/SD+W+Uracil+Spermidine/
- Source Data/Yeast Work/Dilutions Fig. 2a, Fig. 3a and Sup. Fig. 8/SD+W+Uracil+Spermidine/SD+W+Ura+Spermidine, Day 2.docx
- Source Data/Yeast Work/Dilutions Sup. Fig. 3/
- Source Data/Yeast Work/Dilutions Sup. Fig. 3/SD+W/
- Source Data/Yeast Work/Dilutions Sup. Fig. 3/SD+W/SD+W Plates, Day 2.docx
- Source Data/Yeast Work/Dilutions Sup. Fig. 3/SD+W+Ura+5FOA/
- Source Data/Yeast Work/Dilutions Sup. Fig. 3/SD+W+Ura+5FOA/SD+W+URA+5FOA, Day 10.docx
- Source Data/Yeast Work/Dilutions Sup. Fig. 3/SD+W+Ura+5FOA/SD+W+URA+5FOA, Day 3.docx
- Source Data/Yeast Work/Dilutions Sup. Fig. 3/SD+W+Ura+5FOA/SD+W+URA+5FOA, Day 5.docx
- Source Data/Zebrafish Morpholino work/
- Source Data/Zebrafish Morpholino work/First replicate/
- Source Data/Zebrafish Morpholino work/First replicate/EIF5A images_Control_Spermadine_01.tif
- Source Data/Zebrafish Morpholino work/First replicate/EIF5A images_Control_Spermadine_02.tif
- Source Data/Zebrafish Morpholino work/First replicate/EIF5A images_Control_Spermadine_03.tif
- Source Data/Zebrafish Morpholino work/First replicate/EIF5A images_Control_Spermadine_04.tif
- Source Data/Zebrafish Morpholino work/First replicate/EIF5A images_Control_Spermadine_05.tif
- Source Data/Zebrafish Morpholino work/First replicate/EIF5A images_Control_Spermadine_06.tif
- Source Data/Zebrafish Morpholino work/First replicate/EIF5A images_Control_Spermadine_07.tif
- Source Data/Zebrafish Morpholino work/First replicate/EIF5A images_Control_Spermadine_08.tif
- Source Data/Zebrafish Morpholino work/First replicate/EIF5A images_Control_untreated_01.tif
- Source Data/Zebrafish Morpholino work/First replicate/EIF5A images_Control_untreated_02.tif
- Source Data/Zebrafish Morpholino work/First replicate/EIF5A images_Control_untreated_03.tif
- Source Data/Zebrafish Morpholino work/First replicate/EIF5A images_Control_untreated_04.tif
- Source Data/Zebrafish Morpholino work/First replicate/EIF5A images_Control_untreated_05.tif
- Source Data/Zebrafish Morpholino work/First replicate/EIF5A images_EIF5A_Spermadine_01.tif
- Source Data/Zebrafish Morpholino work/First replicate/EIF5A images_EIF5A_Spermadine_02.tif
- Source Data/Zebrafish Morpholino work/First replicate/EIF5A images_EIF5A_Spermadine_03.tif
- Source Data/Zebrafish Morpholino work/First replicate/EIF5A images_EIF5A_Spermadine_04.tif
- Source Data/Zebrafish Morpholino work/First replicate/EIF5A images_EIF5A_Spermadine_05.tif
- Source Data/Zebrafish Morpholino work/First replicate/EIF5A images_EIF5A_Spermadine_06.tif
- Source Data/Zebrafish Morpholino work/First replicate/EIF5A images_EIF5A_Spermadine_07.tif
- Source Data/Zebrafish Morpholino work/First replicate/EIF5A images_EIF5A_Spermadine_08.tif
- Source Data/Zebrafish Morpholino work/First replicate/EIF5A images_EIF5A_Spermadine_09.tif
- Source Data/Zebrafish Morpholino work/First replicate/EIF5A images_EIF5A_Spermadine_10.tif
- Source Data/Zebrafish Morpholino work/First replicate/EIF5A images_EIF5A_untreated_01.tif
- Source Data/Zebrafish Morpholino work/First replicate/EIF5A images_EIF5A_untreated_02.tif
- Source Data/Zebrafish Morpholino work/First replicate/EIF5A images_EIF5A_untreated_03.tif
- Source Data/Zebrafish Morpholino work/First replicate/EIF5A images_EIF5A_untreated_04.tif
- Source Data/Zebrafish Morpholino work/First replicate/EIF5A images_EIF5A_untreated_05.tif
- Source Data/Zebrafish Morpholino work/First replicate/measurements.xlsx
- Source Data/Zebrafish Morpholino work/Second replicate/
- Source Data/Zebrafish Morpholino work/Second replicate/EIF5A expt 2Rs_Control_sperm 1.1.tif
- Source Data/Zebrafish Morpholino work/Second replicate/EIF5A expt 2Rs_Control_sperm 1.10.tif
- Source Data/Zebrafish Morpholino work/Second replicate/EIF5A expt 2Rs_Control_sperm 1.11.tif
- Source Data/Zebrafish Morpholino work/Second replicate/EIF5A expt 2Rs_Control_sperm 1.2.tif
- Source Data/Zebrafish Morpholino work/Second replicate/EIF5A expt 2Rs_Control_sperm 1.3.tif
- Source Data/Zebrafish Morpholino work/Second replicate/EIF5A expt 2Rs_Control_sperm 1.4.tif
- Source Data/Zebrafish Morpholino work/Second replicate/EIF5A expt 2Rs_Control_sperm 1.5.tif
- Source Data/Zebrafish Morpholino work/Second replicate/EIF5A expt 2Rs_Control_sperm 1.6.tif
- Source Data/Zebrafish Morpholino work/Second replicate/EIF5A expt 2Rs_Control_sperm 1.7.tif
- Source Data/Zebrafish Morpholino work/Second replicate/EIF5A expt 2Rs_Control_sperm 1.8.tif
- Source Data/Zebrafish Morpholino work/Second replicate/EIF5A expt 2Rs_Control_sperm 1.9.tif
- Source Data/Zebrafish Morpholino work/Second replicate/EIF5A expt 2Rs_Control_sperm 2.1.tif
- Source Data/Zebrafish Morpholino work/Second replicate/EIF5A expt 2Rs_Control_sperm 2.2.tif
- Source Data/Zebrafish Morpholino work/Second replicate/EIF5A expt 2Rs_Control_sperm 2.3.tif
- Source Data/Zebrafish Morpholino work/Second replicate/EIF5A expt 2Rs_Control_sperm 2.4.tif
- Source Data/Zebrafish Morpholino work/Second replicate/EIF5A expt 2Rs_Control_sperm 2.5.tif
- Source Data/Zebrafish Morpholino work/Second replicate/EIF5A expt 2Rs_Control_sperm 2.6.tif
- Source Data/Zebrafish Morpholino work/Second replicate/EIF5A expt 2Rs_Control_UNT 1.1.tif
- Source Data/Zebrafish Morpholino work/Second replicate/EIF5A expt 2Rs_Control_UNT 1.2.tif
- Source Data/Zebrafish Morpholino work/Second replicate/EIF5A expt 2Rs_Control_UNT 1.3.tif
- Source Data/Zebrafish Morpholino work/Second replicate/EIF5A expt 2Rs_Control_UNT 1.4.tif
- Source Data/Zebrafish Morpholino work/Second replicate/EIF5A expt 2Rs_Control_UNT 1.5.tif
- Source Data/Zebrafish Morpholino work/Second replicate/EIF5A expt 2Rs_Control_UNT 1.6.tif
- Source Data/Zebrafish Morpholino work/Second replicate/EIF5A expt 2Rs_Control_UNT 1.7.tif
- Source Data/Zebrafish Morpholino work/Second replicate/EIF5A expt 2Rs_Control_unt 2.1.tif
- Source Data/Zebrafish Morpholino work/Second replicate/EIF5A expt 2Rs_Control_unt 2.2.tif
- Source Data/Zebrafish Morpholino work/Second replicate/EIF5A expt 2Rs_Control_unt 2.3.tif
- Source Data/Zebrafish Morpholino work/Second replicate/EIF5A expt 2Rs_Control_unt 2.4.tif
- Source Data/Zebrafish Morpholino work/Second replicate/EIF5A expt 2Rs_Control_unt 2.5.tif
- Source Data/Zebrafish Morpholino work/Second replicate/EIF5A expt 2Rs_Control_unt 2.6.tif
- Source Data/Zebrafish Morpholino work/Second replicate/EIF5A expt 2Rs_EIF5A_sperm 1.1.tif
- Source Data/Zebrafish Morpholino work/Second replicate/EIF5A expt 2Rs_EIF5A_sperm 1.2.tif
- Source Data/Zebrafish Morpholino work/Second replicate/EIF5A expt 2Rs_EIF5A_sperm 1.3.tif
- Source Data/Zebrafish Morpholino work/Second replicate/EIF5A expt 2Rs_EIF5A_sperm 1.4.tif
- Source Data/Zebrafish Morpholino work/Second replicate/EIF5A expt 2Rs_EIF5A_sperm 1.5.tif
- Source Data/Zebrafish Morpholino work/Second replicate/EIF5A expt 2Rs_EIF5A_sperm 1.6.tif
- Source Data/Zebrafish Morpholino work/Second replicate/EIF5A expt 2Rs_EIF5A_sperm_2.1.tif
- Source Data/Zebrafish Morpholino work/Second replicate/EIF5A expt 2Rs_EIF5A_sperm_2.2.tif
- Source Data/Zebrafish Morpholino work/Second replicate/EIF5A expt 2Rs_EIF5A_sperm_2.3.tif
- Source Data/Zebrafish Morpholino work/Second replicate/EIF5A expt 2Rs_EIF5A_sperm_2.4.tif
- Source Data/Zebrafish Morpholino work/Second replicate/EIF5A expt 2Rs_EIF5A_unt 1.1.tif
- Source Data/Zebrafish Morpholino work/Second replicate/EIF5A expt 2Rs_EIF5A_unt 1.10.tif
- Source Data/Zebrafish Morpholino work/Second replicate/EIF5A expt 2Rs_EIF5A_unt 1.2.tif
- Source Data/Zebrafish Morpholino work/Second replicate/EIF5A expt 2Rs_EIF5A_unt 1.3.tif
- Source Data/Zebrafish Morpholino work/Second replicate/EIF5A expt 2Rs_EIF5A_unt 1.4.tif
- Source Data/Zebrafish Morpholino work/Second replicate/EIF5A expt 2Rs_EIF5A_unt 1.5.tif
- Source Data/Zebrafish Morpholino work/Second replicate/EIF5A expt 2Rs_EIF5A_unt 1.6.tif
- Source Data/Zebrafish Morpholino work/Second replicate/EIF5A expt 2Rs_EIF5A_unt 1.7.tif
- Source Data/Zebrafish Morpholino work/Second replicate/EIF5A expt 2Rs_EIF5A_unt 1.8.tif
- Source Data/Zebrafish Morpholino work/Second replicate/EIF5A expt 2Rs_EIF5A_unt 1.9.tif
- Source Data/Zebrafish Morpholino work/Second replicate/EIF5A expt 2Rs_EIF5A_UNT 2.1.tif
- Source Data/Zebrafish Morpholino work/Second replicate/EIF5A expt 2Rs_EIF5A_UNT 2.2.tif
- Source Data/Zebrafish Morpholino work/Second replicate/EIF5A expt 2Rs_EIF5A_UNT 2.3.tif
- Source Data/Zebrafish Morpholino work/Second replicate/EIF5A expt 2Rs_EIF5A_UNT 2.4.tif
- Source Data/Zebrafish Morpholino work/Second replicate/EIF5A expt 2Rs_EIF5A_UNT 2.5.tif
- Source Data/Zebrafish Morpholino work/Second replicate/EIF5A expt 2Rs_EIF5A_UNT 2.6.tif
- Source Data/Zebrafish Morpholino work/Second replicate/measurements.xlsx
- Source Data/Zebrafish Morpholino work/Third replicate/
- Source Data/Zebrafish Morpholino work/Third replicate/EIF5A images 090219_Control_Sperm_01.tif
- Source Data/Zebrafish Morpholino work/Third replicate/EIF5A images 090219_Control_Sperm_02.tif
- Source Data/Zebrafish Morpholino work/Third replicate/EIF5A images 090219_Control_Sperm_03.tif
- Source Data/Zebrafish Morpholino work/Third replicate/EIF5A images 090219_Control_Sperm_04.tif
- Source Data/Zebrafish Morpholino work/Third replicate/EIF5A images 090219_Control_Sperm_05.tif
- Source Data/Zebrafish Morpholino work/Third replicate/EIF5A images 090219_Control_Sperm_06.tif
- Source Data/Zebrafish Morpholino work/Third replicate/EIF5A images 090219_Control_Sperm_07.tif
- Source Data/Zebrafish Morpholino work/Third replicate/EIF5A images 090219_Control_Sperm_08.tif
- Source Data/Zebrafish Morpholino work/Third replicate/EIF5A images 090219_Control_Sperm_09.tif
- Source Data/Zebrafish Morpholino work/Third replicate/EIF5A images 090219_Control_Sperm_10.tif
- Source Data/Zebrafish Morpholino work/Third replicate/EIF5A images 090219_Control_Sperm_11.tif
- Source Data/Zebrafish Morpholino work/Third replicate/EIF5A images 090219_Control_Sperm_12.tif
- Source Data/Zebrafish Morpholino work/Third replicate/EIF5A images 090219_Control_Sperm_13.tif
- Source Data/Zebrafish Morpholino work/Third replicate/EIF5A images 090219_Control_Sperm_14.tif
- Source Data/Zebrafish Morpholino work/Third replicate/EIF5A images 090219_Control_Sperm_15.tif
- Source Data/Zebrafish Morpholino work/Third replicate/EIF5A images 090219_Control_UNT_01.tif
- Source Data/Zebrafish Morpholino work/Third replicate/EIF5A images 090219_Control_UNT_02.tif
- Source Data/Zebrafish Morpholino work/Third replicate/EIF5A images 090219_Control_UNT_03.tif
- Source Data/Zebrafish Morpholino work/Third replicate/EIF5A images 090219_Control_UNT_04.tif
- Source Data/Zebrafish Morpholino work/Third replicate/EIF5A images 090219_Control_UNT_05.tif
- Source Data/Zebrafish Morpholino work/Third replicate/EIF5A images 090219_Control_UNT_06.tif
- Source Data/Zebrafish Morpholino work/Third replicate/EIF5A images 090219_Control_UNT_07.tif
- Source Data/Zebrafish Morpholino work/Third replicate/EIF5A images 090219_Control_UNT_08.tif
- Source Data/Zebrafish Morpholino work/Third replicate/EIF5A images 090219_Control_UNT_09.tif
- Source Data/Zebrafish Morpholino work/Third replicate/EIF5A images 090219_Control_UNT_10.tif
- Source Data/Zebrafish Morpholino work/Third replicate/EIF5A images 090219_Control_UNT_11.tif
- Source Data/Zebrafish Morpholino work/Third replicate/EIF5A images 090219_Control_UNT_12.tif
- Source Data/Zebrafish Morpholino work/Third replicate/EIF5A images 090219_Control_UNT_13.tif
- Source Data/Zebrafish Morpholino work/Third replicate/EIF5A images 090219_Control_UNT_14.tif
- Source Data/Zebrafish Morpholino work/Third replicate/EIF5A images 090219_Control_UNT_15.tif
- Source Data/Zebrafish Morpholino work/Third replicate/EIF5A images 090219_EIF5a_Sperm_01.tif
- Source Data/Zebrafish Morpholino work/Third replicate/EIF5A images 090219_EIF5a_Sperm_02.tif
- Source Data/Zebrafish Morpholino work/Third replicate/EIF5A images 090219_EIF5a_Sperm_03.tif
- Source Data/Zebrafish Morpholino work/Third replicate/EIF5A images 090219_EIF5a_Sperm_04.tif
- Source Data/Zebrafish Morpholino work/Third replicate/EIF5A images 090219_EIF5a_Sperm_05.tif
- Source Data/Zebrafish Morpholino work/Third replicate/EIF5A images 090219_EIF5a_Sperm_06.tif
- Source Data/Zebrafish Morpholino work/Third replicate/EIF5A images 090219_EIF5a_Sperm_07.tif
- Source Data/Zebrafish Morpholino work/Third replicate/EIF5A images 090219_EIF5a_Sperm_08.tif
- Source Data/Zebrafish Morpholino work/Third replicate/EIF5A images 090219_EIF5a_Sperm_09.tif
- Source Data/Zebrafish Morpholino work/Third replicate/EIF5A images 090219_EIF5a_Sperm_10.tif
- Source Data/Zebrafish Morpholino work/Third replicate/EIF5A images 090219_EIF5a_Sperm_11.tif
- Source Data/Zebrafish Morpholino work/Third replicate/EIF5A images 090219_EIF5a_Sperm_12.tif
- Source Data/Zebrafish Morpholino work/Third replicate/EIF5A images 090219_EIF5a_Sperm_13.tif
- Source Data/Zebrafish Morpholino work/Third replicate/EIF5A images 090219_EIF5a_Sperm_14.tif
- Source Data/Zebrafish Morpholino work/Third replicate/EIF5A images 090219_EIF5a_Sperm_15.tif
- Source Data/Zebrafish Morpholino work/Third replicate/EIF5A images 090219_EIF5a_UNT_01.tif
- Source Data/Zebrafish Morpholino work/Third replicate/EIF5A images 090219_EIF5a_UNT_02.tif
- Source Data/Zebrafish Morpholino work/Third replicate/EIF5A images 090219_EIF5a_UNT_03.tif
- Source Data/Zebrafish Morpholino work/Third replicate/EIF5A images 090219_EIF5a_UNT_04.tif
- Source Data/Zebrafish Morpholino work/Third replicate/EIF5A images 090219_EIF5a_UNT_05.tif
- Source Data/Zebrafish Morpholino work/Third replicate/EIF5A images 090219_EIF5a_UNT_06.tif
- Source Data/Zebrafish Morpholino work/Third replicate/EIF5A images 090219_EIF5a_UNT_07.tif
- Source Data/Zebrafish Morpholino work/Third replicate/EIF5A images 090219_EIF5a_UNT_08.tif
- Source Data/Zebrafish Morpholino work/Third replicate/EIF5A images 090219_EIF5a_UNT_09.tif
- Source Data/Zebrafish Morpholino work/Third replicate/EIF5A images 090219_EIF5a_UNT_10.tif
- Source Data/Zebrafish Morpholino work/Third replicate/EIF5A images 090219_EIF5a_UNT_11.tif
- Source Data/Zebrafish Morpholino work/Third replicate/EIF5A images 090219_EIF5a_UNT_12.tif
- Source Data/Zebrafish Morpholino work/Third replicate/EIF5A images 090219_EIF5a_UNT_13.tif
- Source Data/Zebrafish Morpholino work/Third replicate/EIF5A images 090219_EIF5a_UNT_14.tif
- Source Data/Zebrafish Morpholino work/Third replicate/EIF5A images 090219_EIF5a_UNT_15.tif
- Source Data/Zebrafish Morpholino work/Third replicate/measurments.xlsx
