# Supplementary material for: Impaired eIF5A function causes a Mendelian disorder that is partially rescued in model systems by spermidine
Source: Nat Commun. 2021 Feb 5;12:833. doi: 10.1038/s41467-021-21053-2 (PMC7864902; doi:10.1038/s41467-021-21053-2)
Supplement: Supplementary file 6 — Source Data [file 41467_2021_21053_MOESM6_ESM.zip › Source Data/Source Data Organisation and Description.xlsx]

## Sheet: Data Organisation
Source Data Organisation and Description
Folder	First sub-folder	Second sub-folder	File Name	Picture Name	Description
Yeast Work	Dilutions Fig. 2a, Fig. 3a and Sup. Fig. 8	SD+W+Ura	SD+W+Ura Plates, Day 2	SD+ W+Ura, Day 2, 25 degrees, Plate 1	Serial dilution of yeast strains haploid for yeast TIF51A or human eIF5A, cultured at 25C. Picture took on 2nd day of culture. Plate 1
				SD+ W+Ura, Day 2, 25 degrees, Plate 2	Serial dilution of yeast strains haploid for yeast TIF51A or human eIF5A, cultured at 25C. Picture took on 2nd day of culture. Plate 2
				SD+ W+Ura, Day 2, 25 degrees, Plate 3	Serial dilution of yeast strains haploid for yeast TIF51A or human eIF5A, cultured at 25C. Picture took on 2nd day of culture. Plate 3
				SD+ W+Ura, Day 2, 30 degrees, Plate 1	Serial dilution of yeast strains haploid for yeast TIF51A or human eIF5A, cultured at 30C. Picture took on 2nd day of culture. Plate 1
				SD+ W+Ura, Day 2, 30 degrees, Plate 2	Serial dilution of yeast strains haploid for yeast TIF51A or human eIF5A, cultured at 30C. Picture took on 2nd day of culture. Plate 2
				SD+ W+Ura, Day 2, 30 degrees, Plate 3	Serial dilution of yeast strains haploid for yeast TIF51A or human eIF5A, cultured at 30C. Picture took on 2nd day of culture. Plate 3
				SD+ W+Ura, Day 2, 37 degrees, Plate 1	Serial dilution of yeast strains haploid for yeast TIF51A or human eIF5A, cultured at 37C. Picture took on 2nd day of culture. Plate 1
				SD+ W+Ura, Day 2, 37 degrees, Plate 2	Serial dilution of yeast strains haploid for yeast TIF51A or human eIF5A, cultured at 37C. Picture took on 2nd day of culture. Plate 2
				SD+ W+Ura, Day 2, 37 degrees, Plate 3	Serial dilution of yeast strains haploid for yeast TIF51A or human eIF5A, cultured at 37C. Picture took on 2nd day of culture. Plate 3
				SD+ W+Ura, Day 2, 37 degrees, Plate 4	Serial dilution of yeast strains haploid for yeast TIF51A or human eIF5A, cultured at 37C. Picture took on 2nd day of culture. Plate 4
		SD+W+Uracil+Spermidine	SD+W+Ura+Spermidine, Day 2	SD+ W+Ura+Spermidine 1mM, Day 2, 30 degrees, Plate 1	Serial dilution of yeast strains haploid for yeast TIF51A or human eIF5A, cultured at 30C with 1mM Spermidine. Picture took on 2nd day of culture. Plate 1
				SD+ W+Ura+Spermidine 1mM, Day 2, 30 degrees, Plate 2	Serial dilution of yeast strains haploid for yeast TIF51A or human eIF5A, cultured at 30C with 1mM Spermidine. Picture took on 2nd day of culture. Plate 2
				SD+ W+Ura+Spermidine 1mM, Day 2, 30 degrees, Plate 3	Serial dilution of yeast strains haploid for yeast TIF51A or human eIF5A, cultured at 30C with 1mM Spermidine. Picture took on 2nd day of culture. Plate 3
				SD+ W+Ura+Spermidine 2mM, Day 2, 30 degrees, Plate 1	Serial dilution of yeast strains haploid for yeast TIF51A or human eIF5A, cultured at 30C with 2mM Spermidine. Picture took on 2nd day of culture. Plate 1
				SD+ W+Ura+Spermidine 2mM, Day 2, 30 degrees, Plate 2	Serial dilution of yeast strains haploid for yeast TIF51A or human eIF5A, cultured at 30C with 2mM Spermidine. Picture took on 2nd day of culture. Plate 2
				SD+ W+Ura+Spermidine 2mM, Day 2, 30 degrees, Plate 3	Serial dilution of yeast strains haploid for yeast TIF51A or human eIF5A, cultured at 30C with 2mM Spermidine. Picture took on 2nd day of culture. Plate 3
				SD+ W+Ura+Spermidine 5mM, Day 2, 30 degrees, Plate 1	Serial dilution of yeast strains haploid for yeast TIF51A or human eIF5A, cultured at 30C with 5mM Spermidine. Picture took on 2nd day of culture. Plate 1
				SD+ W+Ura+Spermidine 5mM, Day 2, 30 degrees, Plate 2	Serial dilution of yeast strains haploid for yeast TIF51A or human eIF5A, cultured at 30C with 5mM Spermidine. Picture took on 2nd day of culture. Plate 2
				SD+ W+Ura+Spermidine 5mM, Day 2, 30 degrees, Plate 3	Serial dilution of yeast strains haploid for yeast TIF51A or human eIF5A, cultured at 30C with 5mM Spermidine. Picture took on 2nd day of culture. Plate 3
				SD+ W+Ura+Spermidine 10mM, Day 2, 30 degrees, Plate 1	Serial dilution of yeast strains haploid for yeast TIF51A or human eIF5A, cultured at 30C with 10mM Spermidine. Picture took on 2nd day of culture. Plate 1
				SD+ W+Ura+Spermidine 10mM, Day 2, 30 degrees, Plate 2	Serial dilution of yeast strains haploid for yeast TIF51A or human eIF5A, cultured at 30C with 10mM Spermidine. Picture took on 2nd day of culture. Plate 2
				SD+ W+Ura+Spermidine 10mM, Day 2, 30 degrees, Plate 3	Serial dilution of yeast strains haploid for yeast TIF51A or human eIF5A, cultured at 30C with 10mM Spermidine. Picture took on 2nd day of culture. Plate 3
	Dilutions Sup. Fig. 3	SD+W	SD+W Plates, Day 2	SD+ W, Day 2, 25 degrees, Plate 1	Serial dilution of yeast strains diploid, hybrid for yeast TIF51A and human eIF5A, cultured at 25C. Picture took on 2nd day of culture. Plate 1
				SD+ W, Day 2, 25 degrees, Plate 2	Serial dilution of yeast strains diploid, hybrid for yeast TIF51A and human eIF5A, cultured at 25C. Picture took on 2nd day of culture. Plate 2
				SD+ W, Day 2, 25 degrees, Plate 3	Serial dilution of yeast strains diploid, hybrid for yeast TIF51A and human eIF5A, cultured at 25C. Picture took on 2nd day of culture. Plate 3
				SD+ W, Day 2, 25 degrees, Plate 4	Serial dilution of yeast strains diploid, hybrid for yeast TIF51A and human eIF5A, cultured at 25C. Picture took on 2nd day of culture. Plate 4
				SD+ W, Day 2, 30 degrees, Plate 1	Serial dilution of yeast strains diploid, hybrid for yeast TIF51A and human eIF5A, cultured at 30C. Picture took on 2nd day of culture. Plate 1
				SD+ W, Day 2, 30 degrees, Plate 2	Serial dilution of yeast strains diploid, hybrid for yeast TIF51A and human eIF5A, cultured at 30C. Picture took on 2nd day of culture. Plate 2
				SD+ W, Day 2, 30 degrees, Plate 3	Serial dilution of yeast strains diploid, hybrid for yeast TIF51A and human eIF5A, cultured at 30C. Picture took on 2nd day of culture. Plate 3
				SD+ W, Day 2, 37 degrees, Plate 1	Serial dilution of yeast strains diploid, hybrid for yeast TIF51A and human eIF5A, cultured at 37C. Picture took on 2nd day of culture. Plate 1
				SD+ W, Day 2, 37 degrees, Plate 2	Serial dilution of yeast strains diploid, hybrid for yeast TIF51A and human eIF5A, cultured at 37C. Picture took on 2nd day of culture. Plate 2
				SD+ W, Day 2, 37 degrees, Plate 3	Serial dilution of yeast strains diploid, hybrid for yeast TIF51A and human eIF5A, cultured at 37C. Picture took on 2nd day of culture. Plate 3
		SD+W+Ura+5FOA	SD+W+URA+5FOA, Day 3	SD+ W+URA+5FOA, Day 3, 25 degrees, Plate 1	Serial dilution of yeast strains diploid, hybrid for yeast TIF51A and human eIF5A, cultured at 25C with 5'fluoroorotic acid for plasmid shuffling of URA vector containing yeast TIF51A. Picture took on 3rd day of culture. Plate 1
				SD+ W+URA+5FOA, Day 3, 25 degrees, Plate 2	Serial dilution of yeast strains diploid, hybrid for yeast TIF51A and human eIF5A, cultured at 25C with 5'fluoroorotic acid for plasmid shuffling of URA vector containing yeast TIF51A. Picture took on 3rd day of culture. Plate 2
				SD+ W+URA+5FOA, Day 3, 25 degrees, Plate 3	Serial dilution of yeast strains diploid, hybrid for yeast TIF51A and human eIF5A, cultured at 25C with 5'fluoroorotic acid for plasmid shuffling of URA vector containing yeast TIF51A. Picture took on 3rd day of culture. Plate 3
				SD+ W+URA+5FOA, Day 3, 30 degrees, Plate 1	Serial dilution of yeast strains diploid, hybrid for yeast TIF51A and human eIF5A, cultured at 30C with 5'fluoroorotic acid for plasmid shuffling of URA vector containing yeast TIF51A. Picture took on 3rd day of culture. Plate 1
				SD+ W+URA+5FOA, Day 3, 30 degrees, Plate 2	Serial dilution of yeast strains diploid, hybrid for yeast TIF51A and human eIF5A, cultured at 30C with 5'fluoroorotic acid for plasmid shuffling of URA vector containing yeast TIF51A. Picture took on 3rd day of culture. Plate 2
				SD+ W+URA+5FOA, Day 3, 30 degrees, Plate 3	Serial dilution of yeast strains diploid, hybrid for yeast TIF51A and human eIF5A, cultured at 30C with 5'fluoroorotic acid for plasmid shuffling of URA vector containing yeast TIF51A. Picture took on 3rd day of culture. Plate 3
				SD+ W+URA+5FOA, Day 3, 37 degrees, Plate 1	Serial dilution of yeast strains diploid, hybrid for yeast TIF51A and human eIF5A, cultured at 37C with 5'fluoroorotic acid for plasmid shuffling of URA vector containing yeast TIF51A. Picture took on 3rd day of culture. Plate 1
				SD+ W+URA+5FOA, Day 3, 37 degrees, Plate 2	Serial dilution of yeast strains diploid, hybrid for yeast TIF51A and human eIF5A, cultured at 37C with 5'fluoroorotic acid for plasmid shuffling of URA vector containing yeast TIF51A. Picture took on 3rd day of culture. Plate 2
				SD+ W+URA+5FOA, Day 3, 37 degrees, Plate 3	Serial dilution of yeast strains diploid, hybrid for yeast TIF51A and human eIF5A, cultured at 37C with 5'fluoroorotic acid for plasmid shuffling of URA vector containing yeast TIF51A. Picture took on 3rd day of culture. Plate 3
				SD+ W+URA+5FOA, Day 3, 37 degrees, Plate 4	Serial dilution of yeast strains diploid, hybrid for yeast TIF51A and human eIF5A, cultured at 37C with 5'fluoroorotic acid for plasmid shuffling of URA vector containing yeast TIF51A. Picture took on 3rd day of culture. Plate 4
			SD+W+URA+5FOA, Day 5	SD+ W+URA+5FOA, Day 5, 25 degrees, Plate 1	Serial dilution of yeast strains diploid, hybrid for yeast TIF51A and human eIF5A, cultured at 25C with 5'fluoroorotic acid for plasmid shuffling of URA vector containing yeast TIF51A. Picture took on 5th day of culture. Plate 1
				SD+ W+URA+5FOA, Day 5, 25 degrees, Plate 2	Serial dilution of yeast strains diploid, hybrid for yeast TIF51A and human eIF5A, cultured at 25C with 5'fluoroorotic acid for plasmid shuffling of URA vector containing yeast TIF51A. Picture took on 5th day of culture. Plate 2
				SD+ W+URA+5FOA, Day 5, 25 degrees, Plate 3	Serial dilution of yeast strains diploid, hybrid for yeast TIF51A and human eIF5A, cultured at 25C with 5'fluoroorotic acid for plasmid shuffling of URA vector containing yeast TIF51A. Picture took on 5th day of culture. Plate 3
				SD+ W+URA+5FOA, Day 5, 30 degrees, Plate 1	Serial dilution of yeast strains diploid, hybrid for yeast TIF51A and human eIF5A, cultured at 30C with 5'fluoroorotic acid for plasmid shuffling of URA vector containing yeast TIF51A. Picture took on 5th day of culture. Plate 1
				SD+ W+URA+5FOA, Day 5, 30 degrees, Plate 2	Serial dilution of yeast strains diploid, hybrid for yeast TIF51A and human eIF5A, cultured at 30C with 5'fluoroorotic acid for plasmid shuffling of URA vector containing yeast TIF51A. Picture took on 5th day of culture. Plate 2
				SD+ W+URA+5FOA, Day 5, 30 degrees, Plate 3	Serial dilution of yeast strains diploid, hybrid for yeast TIF51A and human eIF5A, cultured at 30C with 5'fluoroorotic acid for plasmid shuffling of URA vector containing yeast TIF51A. Picture took on 5th day of culture. Plate 3
				SD+ W+URA+5FOA, Day 5, 37 degrees, Plate 1	Serial dilution of yeast strains diploid, hybrid for yeast TIF51A and human eIF5A, cultured at 37C with 5'fluoroorotic acid for plasmid shuffling of URA vector containing yeast TIF51A. Picture took on 5th day of culture. Plate 1
				SD+ W+URA+5FOA, Day 5, 37 degrees, Plate 2	Serial dilution of yeast strains diploid, hybrid for yeast TIF51A and human eIF5A, cultured at 37C with 5'fluoroorotic acid for plasmid shuffling of URA vector containing yeast TIF51A. Picture took on 5th day of culture. Plate 2
				SD+ W+URA+5FOA, Day 5, 37 degrees, Plate 3	Serial dilution of yeast strains diploid, hybrid for yeast TIF51A and human eIF5A, cultured at 37C with 5'fluoroorotic acid for plasmid shuffling of URA vector containing yeast TIF51A. Picture took on 5th day of culture. Plate 3
				SD+ W+URA+5FOA, Day 5, 37 degrees, Plate 4	Serial dilution of yeast strains diploid, hybrid for yeast TIF51A and human eIF5A, cultured at 37C with 5'fluoroorotic acid for plasmid shuffling of URA vector containing yeast TIF51A. Picture took on 5th day of culture. Plate 4
			SD+W+URA+5FOA, Day 10	SD+ W+URA+5FOA, Day 10, 25 degrees, Plate 1	Serial dilution of yeast strains diploid, hybrid for yeast TIF51A and human eIF5A, cultured at 25C with 5'fluoroorotic acid for plasmid shuffling of URA vector containing yeast TIF51A. Picture took on 10th day of culture. Plate 1
				SD+ W+URA+5FOA, Day 10, 25 degrees, Plate 2	Serial dilution of yeast strains diploid, hybrid for yeast TIF51A and human eIF5A, cultured at 25C with 5'fluoroorotic acid for plasmid shuffling of URA vector containing yeast TIF51A. Picture took on 10th day of culture. Plate 2
				SD+ W+URA+5FOA, Day 10, 25 degrees, Plate 3	Serial dilution of yeast strains diploid, hybrid for yeast TIF51A and human eIF5A, cultured at 25C with 5'fluoroorotic acid for plasmid shuffling of URA vector containing yeast TIF51A. Picture took on 10th day of culture. Plate 3
				SD+ W+URA+5FOA, Day 10, 30 degrees, Plate 1	Serial dilution of yeast strains diploid, hybrid for yeast TIF51A and human eIF5A, cultured at 30C with 5'fluoroorotic acid for plasmid shuffling of URA vector containing yeast TIF51A. Picture took on 10th day of culture. Plate 1
				SD+ W+URA+5FOA, Day 10, 30 degrees, Plate 2	Serial dilution of yeast strains diploid, hybrid for yeast TIF51A and human eIF5A, cultured at 30C with 5'fluoroorotic acid for plasmid shuffling of URA vector containing yeast TIF51A. Picture took on 10th day of culture. Plate 2
				SD+ W+URA+5FOA, Day 10, 30 degrees, Plate 3	Serial dilution of yeast strains diploid, hybrid for yeast TIF51A and human eIF5A, cultured at 30C with 5'fluoroorotic acid for plasmid shuffling of URA vector containing yeast TIF51A. Picture took on 10th day of culture. Plate 3
				SD+ W+URA+5FOA, Day 10, 37 degrees, Plate 1	Serial dilution of yeast strains diploid, hybrid for yeast TIF51A and human eIF5A, cultured at 37C with 5'fluoroorotic acid for plasmid shuffling of URA vector containing yeast TIF51A. Picture took on 10th day of culture. Plate 1
				SD+ W+URA+5FOA, Day 10, 37 degrees, Plate 2	Serial dilution of yeast strains diploid, hybrid for yeast TIF51A and human eIF5A, cultured at 37C with 5'fluoroorotic acid for plasmid shuffling of URA vector containing yeast TIF51A. Picture took on 10th day of culture. Plate 2
				SD+ W+URA+5FOA, Day 10, 37 degrees, Plate 3	Serial dilution of yeast strains diploid, hybrid for yeast TIF51A and human eIF5A, cultured at 37C with 5'fluoroorotic acid for plasmid shuffling of URA vector containing yeast TIF51A. Picture took on 10th day of culture. Plate 3
				SD+ W+URA+5FOA, Day 10, 37 degrees, Plate 4	Serial dilution of yeast strains diploid, hybrid for yeast TIF51A and human eIF5A, cultured at 37C with 5'fluoroorotic acid for plasmid shuffling of URA vector containing yeast TIF51A. Picture took on 10th day of culture. Plate 4
Zebrafish Morpholino work	First replicate	-	EIF5A images_Control_Spermadine_01	Idem than file name	Zebrafish larva grown until 77 hrs post fertilisation, injected with control morpholino at 1-cell stage and cultured with 1uM Spermidine. Larva #1
			EIF5A images_Control_Spermadine_02	Idem than file name	Zebrafish larva grown until 77 hrs post fertilisation, injected with control morpholino at 1-cell stage and cultured with 1uM Spermidine. Larva #2
			EIF5A images_Control_Spermadine_03	Idem than file name	Zebrafish larva grown until 77 hrs post fertilisation, injected with control morpholino at 1-cell stage and cultured with 1uM Spermidine. Larva #3
			EIF5A images_Control_Spermadine_04	Idem than file name	Zebrafish larva grown until 77 hrs post fertilisation, injected with control morpholino at 1-cell stage and cultured with 1uM Spermidine. Larva #4
			EIF5A images_Control_Spermadine_05	Idem than file name	Zebrafish larva grown until 77 hrs post fertilisation, injected with control morpholino at 1-cell stage and cultured with 1uM Spermidine. Larva #5
			EIF5A images_Control_Spermadine_06	Idem than file name	Zebrafish larva grown until 77 hrs post fertilisation, injected with control morpholino at 1-cell stage and cultured with 1uM Spermidine. Larva #6
			EIF5A images_Control_Spermadine_07	Idem than file name	Zebrafish larva grown until 77 hrs post fertilisation, injected with control morpholino at 1-cell stage and cultured with 1uM Spermidine. Larva #7
			EIF5A images_Control_Spermadine_08	Idem than file name	Zebrafish larva grown until 77 hrs post fertilisation, injected with control morpholino at 1-cell stage and cultured with 1uM Spermidine. Larva #8
			EIF5A images_Control_untreated_01	Idem than file name	Zebrafish larva grown until 77 hrs post fertilisation, injected with control morpholino at 1-cell stage and cultured without spermidine. Larva #1
			EIF5A images_Control_untreated_02	Idem than file name	Zebrafish larva grown until 77 hrs post fertilisation, injected with control morpholino at 1-cell stage and cultured without spermidine. Larva #2
			EIF5A images_Control_untreated_03	Idem than file name	Zebrafish larva grown until 77 hrs post fertilisation, injected with control morpholino at 1-cell stage and cultured without spermidine. Larva #3
			EIF5A images_Control_untreated_04	Idem than file name	Zebrafish larva grown until 77 hrs post fertilisation, injected with control morpholino at 1-cell stage and cultured without spermidine. Larva #4
			EIF5A images_Control_untreated_05	Idem than file name	Zebrafish larva grown until 77 hrs post fertilisation, injected with control morpholino at 1-cell stage and cultured without spermidine. Larva #5
			EIF5A images_EIF5A_Spermadine_01	Idem than file name	Zebrafish larva grown until 77 hrs post fertilisation, injected with eif5a morpholino at 1-cell stage and cultured with 1uM Spermidine. Larva #1
			EIF5A images_EIF5A_Spermadine_02	Idem than file name	Zebrafish larva grown until 77 hrs post fertilisation, injected with eif5a morpholino at 1-cell stage and cultured with 1uM Spermidine. Larva #2
			EIF5A images_EIF5A_Spermadine_03	Idem than file name	Zebrafish larva grown until 77 hrs post fertilisation, injected with eif5a morpholino at 1-cell stage and cultured with 1uM Spermidine. Larva #3
			EIF5A images_EIF5A_Spermadine_04	Idem than file name	Zebrafish larva grown until 77 hrs post fertilisation, injected with eif5a morpholino at 1-cell stage and cultured with 1uM Spermidine. Larva #4
			EIF5A images_EIF5A_Spermadine_05	Idem than file name	Zebrafish larva grown until 77 hrs post fertilisation, injected with eif5a morpholino at 1-cell stage and cultured with 1uM Spermidine. Larva #5
			EIF5A images_EIF5A_Spermadine_06	Idem than file name	Zebrafish larva grown until 77 hrs post fertilisation, injected with eif5a morpholino at 1-cell stage and cultured with 1uM Spermidine. Larva #6
			EIF5A images_EIF5A_Spermadine_07	Idem than file name	Zebrafish larva grown until 77 hrs post fertilisation, injected with eif5a morpholino at 1-cell stage and cultured with 1uM Spermidine. Larva #7
			EIF5A images_EIF5A_Spermadine_08	Idem than file name	Zebrafish larva grown until 77 hrs post fertilisation, injected with eif5a morpholino at 1-cell stage and cultured with 1uM Spermidine. Larva #8
			EIF5A images_EIF5A_Spermadine_09	Idem than file name	Zebrafish larva grown until 77 hrs post fertilisation, injected with eif5a morpholino at 1-cell stage and cultured with 1uM Spermidine. Larva #9
			EIF5A images_EIF5A_Spermadine_10	Idem than file name	Zebrafish larva grown until 77 hrs post fertilisation, injected with eif5a morpholino at 1-cell stage and cultured with 1uM Spermidine. Larva #10
			EIF5A images_EIF5A_untreated_01	Idem than file name	Zebrafish larva grown until 77 hrs post fertilisation, injected with eif5a morpholino at 1-cell stage and cultured without spermidine. Larva #1
			EIF5A images_EIF5A_untreated_02	Idem than file name	Zebrafish larva grown until 77 hrs post fertilisation, injected with eif5a morpholino at 1-cell stage and cultured without spermidine. Larva #2
			EIF5A images_EIF5A_untreated_03	Idem than file name	Zebrafish larva grown until 77 hrs post fertilisation, injected with eif5a morpholino at 1-cell stage and cultured without spermidine. Larva #3
			EIF5A images_EIF5A_untreated_04	Idem than file name	Zebrafish larva grown until 77 hrs post fertilisation, injected with eif5a morpholino at 1-cell stage and cultured without spermidine. Larva #4
			EIF5A images_EIF5A_untreated_05	Idem than file name	Zebrafish larva grown until 77 hrs post fertilisation, injected with eif5a morpholino at 1-cell stage and cultured without spermidine. Larva #5
			measurements	-	Mandible and iris distance measurements from zebrafish larvae from first replicate, shown in Fig 4c
	Second replicate	-	EIF5A expt 2Rs_Control_sperm 1.1	Idem than file name	First set of zebrafish larva grown until 77 hrs post fertilisation, injected with control morpholino at 1-cell stage and cultured with 1uM Spermidine. Larva #1
			EIF5A expt 2Rs_Control_sperm 1.2	Idem than file name	First set of zebrafish larva grown until 77 hrs post fertilisation, injected with control morpholino at 1-cell stage and cultured with 1uM Spermidine. Larva #2
			EIF5A expt 2Rs_Control_sperm 1.3	Idem than file name	First set of zebrafish larva grown until 77 hrs post fertilisation, injected with control morpholino at 1-cell stage and cultured with 1uM Spermidine. Larva #3
			EIF5A expt 2Rs_Control_sperm 1.4	Idem than file name	First set of zebrafish larva grown until 77 hrs post fertilisation, injected with control morpholino at 1-cell stage and cultured with 1uM Spermidine. Larva #4
			EIF5A expt 2Rs_Control_sperm 1.5	Idem than file name	First set of zebrafish larva grown until 77 hrs post fertilisation, injected with control morpholino at 1-cell stage and cultured with 1uM Spermidine. Larva #5
			EIF5A expt 2Rs_Control_sperm 1.6	Idem than file name	First set of zebrafish larva grown until 77 hrs post fertilisation, injected with control morpholino at 1-cell stage and cultured with 1uM Spermidine. Larva #6
			EIF5A expt 2Rs_Control_sperm 1.7	Idem than file name	First set of zebrafish larva grown until 77 hrs post fertilisation, injected with control morpholino at 1-cell stage and cultured with 1uM Spermidine. Larva #7
			EIF5A expt 2Rs_Control_sperm 1.8	Idem than file name	First set of zebrafish larva grown until 77 hrs post fertilisation, injected with control morpholino at 1-cell stage and cultured with 1uM Spermidine. Larva #8
			EIF5A expt 2Rs_Control_sperm 1.9	Idem than file name	First set of zebrafish larva grown until 77 hrs post fertilisation, injected with control morpholino at 1-cell stage and cultured with 1uM Spermidine. Larva #9
			EIF5A expt 2Rs_Control_sperm 1.10	Idem than file name	First set of zebrafish larva grown until 77 hrs post fertilisation, injected with control morpholino at 1-cell stage and cultured with 1uM Spermidine. Larva #10
			EIF5A expt 2Rs_Control_sperm 1.11	Idem than file name	First set of zebrafish larva grown until 77 hrs post fertilisation, injected with control morpholino at 1-cell stage and cultured with 1uM Spermidine. Larva #11
			EIF5A expt 2Rs_Control_sperm 2.1	Idem than file name	Second set of zebrafish larva grown until 77 hrs post fertilisation, injected with control morpholino at 1-cell stage and cultured with 1uM Spermidine. Larva #1
			EIF5A expt 2Rs_Control_sperm 2.2	Idem than file name	Second set of zebrafish larva grown until 77 hrs post fertilisation, injected with control morpholino at 1-cell stage and cultured with 1uM Spermidine. Larva #2
			EIF5A expt 2Rs_Control_sperm 2.3	Idem than file name	Second set of zebrafish larva grown until 77 hrs post fertilisation, injected with control morpholino at 1-cell stage and cultured with 1uM Spermidine. Larva #3
			EIF5A expt 2Rs_Control_sperm 2.4	Idem than file name	Second set of zebrafish larva grown until 77 hrs post fertilisation, injected with control morpholino at 1-cell stage and cultured with 1uM Spermidine. Larva #4
			EIF5A expt 2Rs_Control_sperm 2.5	Idem than file name	Second set of zebrafish larva grown until 77 hrs post fertilisation, injected with control morpholino at 1-cell stage and cultured with 1uM Spermidine. Larva #5
			EIF5A expt 2Rs_Control_sperm 2.6	Idem than file name	Second set of zebrafish larva grown until 77 hrs post fertilisation, injected with control morpholino at 1-cell stage and cultured with 1uM Spermidine. Larva #6
			EIF5A expt 2Rs_Control_UNT 1.1	Idem than file name	First set of zebrafish larva grown until 77 hrs post fertilisation, injected with control morpholino at 1-cell stage and cultured without spermidine. Larva #1
			EIF5A expt 2Rs_Control_UNT 1.2	Idem than file name	First set of zebrafish larva grown until 77 hrs post fertilisation, injected with control morpholino at 1-cell stage and cultured without spermidine. Larva #2
			EIF5A expt 2Rs_Control_UNT 1.3	Idem than file name	First set of zebrafish larva grown until 77 hrs post fertilisation, injected with control morpholino at 1-cell stage and cultured without spermidine. Larva #3
			EIF5A expt 2Rs_Control_UNT 1.4	Idem than file name	First set of zebrafish larva grown until 77 hrs post fertilisation, injected with control morpholino at 1-cell stage and cultured without spermidine. Larva #4
			EIF5A expt 2Rs_Control_UNT 1.5	Idem than file name	First set of zebrafish larva grown until 77 hrs post fertilisation, injected with control morpholino at 1-cell stage and cultured without spermidine. Larva #5
			EIF5A expt 2Rs_Control_UNT 1.6	Idem than file name	First set of zebrafish larva grown until 77 hrs post fertilisation, injected with control morpholino at 1-cell stage and cultured without spermidine. Larva #6
			EIF5A expt 2Rs_Control_UNT 1.7	Idem than file name	First set of zebrafish larva grown until 77 hrs post fertilisation, injected with control morpholino at 1-cell stage and cultured without spermidine. Larva #7
			EIF5A expt 2Rs_Control_unt 2.1	Idem than file name	Second set of zebrafish larva grown until 77 hrs post fertilisation, injected with control morpholino at 1-cell stage and cultured without spermidine. Larva #1
			EIF5A expt 2Rs_Control_unt 2.2	Idem than file name	Second set of zebrafish larva grown until 77 hrs post fertilisation, injected with control morpholino at 1-cell stage and cultured without spermidine. Larva #2
			EIF5A expt 2Rs_Control_unt 2.3	Idem than file name	Second set of zebrafish larva grown until 77 hrs post fertilisation, injected with control morpholino at 1-cell stage and cultured without spermidine. Larva #3
			EIF5A expt 2Rs_Control_unt 2.4	Idem than file name	Second set of zebrafish larva grown until 77 hrs post fertilisation, injected with control morpholino at 1-cell stage and cultured without spermidine. Larva #4
			EIF5A expt 2Rs_Control_unt 2.5	Idem than file name	Second set of zebrafish larva grown until 77 hrs post fertilisation, injected with control morpholino at 1-cell stage and cultured without spermidine. Larva #5
			EIF5A expt 2Rs_Control_unt 2.6	Idem than file name	Second set of zebrafish larva grown until 77 hrs post fertilisation, injected with control morpholino at 1-cell stage and cultured without spermidine. Larva #6
			EIF5A expt 2Rs_EIF5A_sperm 1.1	Idem than file name	First set of zebrafish larva grown until 77 hrs post fertilisation, injected with eif5a morpholino at 1-cell stage and cultured with 1uM Spermidine. Larva #1
			EIF5A expt 2Rs_EIF5A_sperm 1.2	Idem than file name	First set of zebrafish larva grown until 77 hrs post fertilisation, injected with eif5a morpholino at 1-cell stage and cultured with 1uM Spermidine. Larva #2
			EIF5A expt 2Rs_EIF5A_sperm 1.3	Idem than file name	First set of zebrafish larva grown until 77 hrs post fertilisation, injected with eif5a morpholino at 1-cell stage and cultured with 1uM Spermidine. Larva #3
			EIF5A expt 2Rs_EIF5A_sperm 1.4	Idem than file name	First set of zebrafish larva grown until 77 hrs post fertilisation, injected with eif5a morpholino at 1-cell stage and cultured with 1uM Spermidine. Larva #4
			EIF5A expt 2Rs_EIF5A_sperm 1.5	Idem than file name	First set of zebrafish larva grown until 77 hrs post fertilisation, injected with eif5a morpholino at 1-cell stage and cultured with 1uM Spermidine. Larva #5
			EIF5A expt 2Rs_EIF5A_sperm 1.6	Idem than file name	First set of zebrafish larva grown until 77 hrs post fertilisation, injected with eif5a morpholino at 1-cell stage and cultured with 1uM Spermidine. Larva #6
			EIF5A expt 2Rs_EIF5A_sperm_2.1	Idem than file name	Second set of zebrafish larva grown until 77 hrs post fertilisation, injected with eif5a morpholino at 1-cell stage and cultured with 1uM Spermidine. Larva #1
			EIF5A expt 2Rs_EIF5A_sperm_2.2	Idem than file name	Second set of zebrafish larva grown until 77 hrs post fertilisation, injected with eif5a morpholino at 1-cell stage and cultured with 1uM Spermidine. Larva #2
			EIF5A expt 2Rs_EIF5A_sperm_2.3	Idem than file name	Second set of zebrafish larva grown until 77 hrs post fertilisation, injected with eif5a morpholino at 1-cell stage and cultured with 1uM Spermidine. Larva #3
			EIF5A expt 2Rs_EIF5A_sperm_2.4	Idem than file name	Second set of zebrafish larva grown until 77 hrs post fertilisation, injected with eif5a morpholino at 1-cell stage and cultured with 1uM Spermidine. Larva #4
			EIF5A expt 2Rs_EIF5A_unt 1.1	Idem than file name	First set of zebrafish larva grown until 77 hrs post fertilisation, injected with eif5a morpholino at 1-cell stage and cultured without spermidine. Larva #1
			EIF5A expt 2Rs_EIF5A_unt 1.2	Idem than file name	First set of zebrafish larva grown until 77 hrs post fertilisation, injected with eif5a morpholino at 1-cell stage and cultured without spermidine. Larva #2
			EIF5A expt 2Rs_EIF5A_unt 1.3	Idem than file name	First set of zebrafish larva grown until 77 hrs post fertilisation, injected with eif5a morpholino at 1-cell stage and cultured without spermidine. Larva #3
			EIF5A expt 2Rs_EIF5A_unt 1.4	Idem than file name	First set of zebrafish larva grown until 77 hrs post fertilisation, injected with eif5a morpholino at 1-cell stage and cultured without spermidine. Larva #4
			EIF5A expt 2Rs_EIF5A_unt 1.5	Idem than file name	First set of zebrafish larva grown until 77 hrs post fertilisation, injected with eif5a morpholino at 1-cell stage and cultured without spermidine. Larva #5
			EIF5A expt 2Rs_EIF5A_unt 1.6	Idem than file name	First set of zebrafish larva grown until 77 hrs post fertilisation, injected with eif5a morpholino at 1-cell stage and cultured without spermidine. Larva #6
			EIF5A expt 2Rs_EIF5A_unt 1.7	Idem than file name	First set of zebrafish larva grown until 77 hrs post fertilisation, injected with eif5a morpholino at 1-cell stage and cultured without spermidine. Larva #7
			EIF5A expt 2Rs_EIF5A_unt 1.8	Idem than file name	First set of zebrafish larva grown until 77 hrs post fertilisation, injected with eif5a morpholino at 1-cell stage and cultured without spermidine. Larva #8
			EIF5A expt 2Rs_EIF5A_unt 1.9	Idem than file name	First set of zebrafish larva grown until 77 hrs post fertilisation, injected with eif5a morpholino at 1-cell stage and cultured without spermidine. Larva #9
			EIF5A expt 2Rs_EIF5A_unt 1.10	Idem than file name	First set of zebrafish larva grown until 77 hrs post fertilisation, injected with eif5a morpholino at 1-cell stage and cultured without spermidine. Larva #10
			EIF5A expt 2Rs_EIF5A_UNT 2.1	Idem than file name	Second set of zebrafish larva grown until 77 hrs post fertilisation, injected with eif5a morpholino at 1-cell stage and cultured without spermidine. Larva #1
			EIF5A expt 2Rs_EIF5A_UNT 2.2	Idem than file name	Second set of zebrafish larva grown until 77 hrs post fertilisation, injected with eif5a morpholino at 1-cell stage and cultured without spermidine. Larva #2
			EIF5A expt 2Rs_EIF5A_UNT 2.3	Idem than file name	Second set of zebrafish larva grown until 77 hrs post fertilisation, injected with eif5a morpholino at 1-cell stage and cultured without spermidine. Larva #3
			EIF5A expt 2Rs_EIF5A_UNT 2.4	Idem than file name	Second set of zebrafish larva grown until 77 hrs post fertilisation, injected with eif5a morpholino at 1-cell stage and cultured without spermidine. Larva #4
			EIF5A expt 2Rs_EIF5A_UNT 2.5	Idem than file name	Second set of zebrafish larva grown until 77 hrs post fertilisation, injected with eif5a morpholino at 1-cell stage and cultured without spermidine. Larva #5
			EIF5A expt 2Rs_EIF5A_UNT 2.6	Idem than file name	Second set of zebrafish larva grown until 77 hrs post fertilisation, injected with eif5a morpholino at 1-cell stage and cultured without spermidine. Larva #6
			measurements	-	Mandible and iris distance measurements from zebrafish larvae from second replicate, first and second set of fish, shown in Fig 4c
	Third replicate	-	EIF5A images 090219_Control_Sperm_01	Idem than file name	Zebrafish larva grown until 77 hrs post fertilisation, injected with control morpholino at 1-cell stage and cultured with 1uM Spermidine. Larva #1
			EIF5A images 090219_Control_Sperm_02	Idem than file name	Zebrafish larva grown until 77 hrs post fertilisation, injected with control morpholino at 1-cell stage and cultured with 1uM Spermidine. Larva #2
			EIF5A images 090219_Control_Sperm_03	Idem than file name	Zebrafish larva grown until 77 hrs post fertilisation, injected with control morpholino at 1-cell stage and cultured with 1uM Spermidine. Larva #3
			EIF5A images 090219_Control_Sperm_04	Idem than file name	Zebrafish larva grown until 77 hrs post fertilisation, injected with control morpholino at 1-cell stage and cultured with 1uM Spermidine. Larva #4
			EIF5A images 090219_Control_Sperm_05	Idem than file name	Zebrafish larva grown until 77 hrs post fertilisation, injected with control morpholino at 1-cell stage and cultured with 1uM Spermidine. Larva #5
			EIF5A images 090219_Control_Sperm_06	Idem than file name	Zebrafish larva grown until 77 hrs post fertilisation, injected with control morpholino at 1-cell stage and cultured with 1uM Spermidine. Larva #6
			EIF5A images 090219_Control_Sperm_07	Idem than file name	Zebrafish larva grown until 77 hrs post fertilisation, injected with control morpholino at 1-cell stage and cultured with 1uM Spermidine. Larva #7
			EIF5A images 090219_Control_Sperm_08	Idem than file name	Zebrafish larva grown until 77 hrs post fertilisation, injected with control morpholino at 1-cell stage and cultured with 1uM Spermidine. Larva #8
			EIF5A images 090219_Control_Sperm_09	Idem than file name	Zebrafish larva grown until 77 hrs post fertilisation, injected with control morpholino at 1-cell stage and cultured with 1uM Spermidine. Larva #9
			EIF5A images 090219_Control_Sperm_10	Idem than file name	Zebrafish larva grown until 77 hrs post fertilisation, injected with control morpholino at 1-cell stage and cultured with 1uM Spermidine. Larva #10
			EIF5A images 090219_Control_Sperm_11	Idem than file name	Zebrafish larva grown until 77 hrs post fertilisation, injected with control morpholino at 1-cell stage and cultured with 1uM Spermidine. Larva #11
			EIF5A images 090219_Control_Sperm_12	Idem than file name	Zebrafish larva grown until 77 hrs post fertilisation, injected with control morpholino at 1-cell stage and cultured with 1uM Spermidine. Larva #12
			EIF5A images 090219_Control_Sperm_13	Idem than file name	Zebrafish larva grown until 77 hrs post fertilisation, injected with control morpholino at 1-cell stage and cultured with 1uM Spermidine. Larva #13
			EIF5A images 090219_Control_Sperm_14	Idem than file name	Zebrafish larva grown until 77 hrs post fertilisation, injected with control morpholino at 1-cell stage and cultured with 1uM Spermidine. Larva #14
			EIF5A images 090219_Control_Sperm_15	Idem than file name	Zebrafish larva grown until 77 hrs post fertilisation, injected with control morpholino at 1-cell stage and cultured with 1uM Spermidine. Larva #15
			EIF5A images 090219_Control_UNT_01	Idem than file name	Zebrafish larva grown until 77 hrs post fertilisation, injected with control morpholino at 1-cell stage and cultured without spermidine. Larva #1
			EIF5A images 090219_Control_UNT_02	Idem than file name	Zebrafish larva grown until 77 hrs post fertilisation, injected with control morpholino at 1-cell stage and cultured without spermidine. Larva #2
			EIF5A images 090219_Control_UNT_03	Idem than file name	Zebrafish larva grown until 77 hrs post fertilisation, injected with control morpholino at 1-cell stage and cultured without spermidine. Larva #3
			EIF5A images 090219_Control_UNT_04	Idem than file name	Zebrafish larva grown until 77 hrs post fertilisation, injected with control morpholino at 1-cell stage and cultured without spermidine. Larva #4
			EIF5A images 090219_Control_UNT_05	Idem than file name	Zebrafish larva grown until 77 hrs post fertilisation, injected with control morpholino at 1-cell stage and cultured without spermidine. Larva #5
			EIF5A images 090219_Control_UNT_06	Idem than file name	Zebrafish larva grown until 77 hrs post fertilisation, injected with control morpholino at 1-cell stage and cultured without spermidine. Larva #6
			EIF5A images 090219_Control_UNT_07	Idem than file name	Zebrafish larva grown until 77 hrs post fertilisation, injected with control morpholino at 1-cell stage and cultured without spermidine. Larva #7
			EIF5A images 090219_Control_UNT_08	Idem than file name	Zebrafish larva grown until 77 hrs post fertilisation, injected with control morpholino at 1-cell stage and cultured without spermidine. Larva #8
			EIF5A images 090219_Control_UNT_09	Idem than file name	Zebrafish larva grown until 77 hrs post fertilisation, injected with control morpholino at 1-cell stage and cultured without spermidine. Larva #9
			EIF5A images 090219_Control_UNT_10	Idem than file name	Zebrafish larva grown until 77 hrs post fertilisation, injected with control morpholino at 1-cell stage and cultured without spermidine. Larva #10
			EIF5A images 090219_Control_UNT_11	Idem than file name	Zebrafish larva grown until 77 hrs post fertilisation, injected with control morpholino at 1-cell stage and cultured without spermidine. Larva #11
			EIF5A images 090219_Control_UNT_12	Idem than file name	Zebrafish larva grown until 77 hrs post fertilisation, injected with control morpholino at 1-cell stage and cultured without spermidine. Larva #12
			EIF5A images 090219_Control_UNT_13	Idem than file name	Zebrafish larva grown until 77 hrs post fertilisation, injected with control morpholino at 1-cell stage and cultured without spermidine. Larva #13
			EIF5A images 090219_Control_UNT_14	Idem than file name	Zebrafish larva grown until 77 hrs post fertilisation, injected with control morpholino at 1-cell stage and cultured without spermidine. Larva #14
			EIF5A images 090219_Control_UNT_15	Idem than file name	Zebrafish larva grown until 77 hrs post fertilisation, injected with control morpholino at 1-cell stage and cultured without spermidine. Larva #15
			EIF5A images 090219_EIF5a_Sperm_01	Idem than file name	Zebrafish larva grown until 77 hrs post fertilisation, injected with eif5a morpholino at 1-cell stage and cultured with 1uM Spermidine. Larva #1
			EIF5A images 090219_EIF5a_Sperm_02	Idem than file name	Zebrafish larva grown until 77 hrs post fertilisation, injected with eif5a morpholino at 1-cell stage and cultured with 1uM Spermidine. Larva #2
			EIF5A images 090219_EIF5a_Sperm_03	Idem than file name	Zebrafish larva grown until 77 hrs post fertilisation, injected with eif5a morpholino at 1-cell stage and cultured with 1uM Spermidine. Larva #3
			EIF5A images 090219_EIF5a_Sperm_04	Idem than file name	Zebrafish larva grown until 77 hrs post fertilisation, injected with eif5a morpholino at 1-cell stage and cultured with 1uM Spermidine. Larva #4
			EIF5A images 090219_EIF5a_Sperm_05	Idem than file name	Zebrafish larva grown until 77 hrs post fertilisation, injected with eif5a morpholino at 1-cell stage and cultured with 1uM Spermidine. Larva #5
			EIF5A images 090219_EIF5a_Sperm_06	Idem than file name	Zebrafish larva grown until 77 hrs post fertilisation, injected with eif5a morpholino at 1-cell stage and cultured with 1uM Spermidine. Larva #6
			EIF5A images 090219_EIF5a_Sperm_07	Idem than file name	Zebrafish larva grown until 77 hrs post fertilisation, injected with eif5a morpholino at 1-cell stage and cultured with 1uM Spermidine. Larva #7
			EIF5A images 090219_EIF5a_Sperm_08	Idem than file name	Zebrafish larva grown until 77 hrs post fertilisation, injected with eif5a morpholino at 1-cell stage and cultured with 1uM Spermidine. Larva #8
			EIF5A images 090219_EIF5a_Sperm_09	Idem than file name	Zebrafish larva grown until 77 hrs post fertilisation, injected with eif5a morpholino at 1-cell stage and cultured with 1uM Spermidine. Larva #9
			EIF5A images 090219_EIF5a_Sperm_10	Idem than file name	Zebrafish larva grown until 77 hrs post fertilisation, injected with eif5a morpholino at 1-cell stage and cultured with 1uM Spermidine. Larva #10
			EIF5A images 090219_EIF5a_Sperm_11	Idem than file name	Zebrafish larva grown until 77 hrs post fertilisation, injected with eif5a morpholino at 1-cell stage and cultured with 1uM Spermidine. Larva #11
			EIF5A images 090219_EIF5a_Sperm_12	Idem than file name	Zebrafish larva grown until 77 hrs post fertilisation, injected with eif5a morpholino at 1-cell stage and cultured with 1uM Spermidine. Larva #12
			EIF5A images 090219_EIF5a_Sperm_13	Idem than file name	Zebrafish larva grown until 77 hrs post fertilisation, injected with eif5a morpholino at 1-cell stage and cultured with 1uM Spermidine. Larva #13
			EIF5A images 090219_EIF5a_Sperm_14	Idem than file name	Zebrafish larva grown until 77 hrs post fertilisation, injected with eif5a morpholino at 1-cell stage and cultured with 1uM Spermidine. Larva #14
			EIF5A images 090219_EIF5a_Sperm_15	Idem than file name	Zebrafish larva grown until 77 hrs post fertilisation, injected with eif5a morpholino at 1-cell stage and cultured with 1uM Spermidine. Larva #15
			EIF5A images 090219_EIF5a_UNT_01	Idem than file name	Zebrafish larva grown until 77 hrs post fertilisation, injected with eif5a morpholino at 1-cell stage and cultured without spermidine. Larva #1
			EIF5A images 090219_EIF5a_UNT_02	Idem than file name	Zebrafish larva grown until 77 hrs post fertilisation, injected with eif5a morpholino at 1-cell stage and cultured without spermidine. Larva #2
			EIF5A images 090219_EIF5a_UNT_03	Idem than file name	Zebrafish larva grown until 77 hrs post fertilisation, injected with eif5a morpholino at 1-cell stage and cultured without spermidine. Larva #3
			EIF5A images 090219_EIF5a_UNT_04	Idem than file name	Zebrafish larva grown until 77 hrs post fertilisation, injected with eif5a morpholino at 1-cell stage and cultured without spermidine. Larva #4
			EIF5A images 090219_EIF5a_UNT_05	Idem than file name	Zebrafish larva grown until 77 hrs post fertilisation, injected with eif5a morpholino at 1-cell stage and cultured without spermidine. Larva #5
			EIF5A images 090219_EIF5a_UNT_06	Idem than file name	Zebrafish larva grown until 77 hrs post fertilisation, injected with eif5a morpholino at 1-cell stage and cultured without spermidine. Larva #6
			EIF5A images 090219_EIF5a_UNT_07	Idem than file name	Zebrafish larva grown until 77 hrs post fertilisation, injected with eif5a morpholino at 1-cell stage and cultured without spermidine. Larva #7
			EIF5A images 090219_EIF5a_UNT_08	Idem than file name	Zebrafish larva grown until 77 hrs post fertilisation, injected with eif5a morpholino at 1-cell stage and cultured without spermidine. Larva #8
			EIF5A images 090219_EIF5a_UNT_09	Idem than file name	Zebrafish larva grown until 77 hrs post fertilisation, injected with eif5a morpholino at 1-cell stage and cultured without spermidine. Larva #9
			EIF5A images 090219_EIF5a_UNT_10	Idem than file name	Zebrafish larva grown until 77 hrs post fertilisation, injected with eif5a morpholino at 1-cell stage and cultured without spermidine. Larva #10
			EIF5A images 090219_EIF5a_UNT_11	Idem than file name	Zebrafish larva grown until 77 hrs post fertilisation, injected with eif5a morpholino at 1-cell stage and cultured without spermidine. Larva #11
			EIF5A images 090219_EIF5a_UNT_12	Idem than file name	Zebrafish larva grown until 77 hrs post fertilisation, injected with eif5a morpholino at 1-cell stage and cultured without spermidine. Larva #12
			EIF5A images 090219_EIF5a_UNT_13	Idem than file name	Zebrafish larva grown until 77 hrs post fertilisation, injected with eif5a morpholino at 1-cell stage and cultured without spermidine. Larva #13
			EIF5A images 090219_EIF5a_UNT_14	Idem than file name	Zebrafish larva grown until 77 hrs post fertilisation, injected with eif5a morpholino at 1-cell stage and cultured without spermidine. Larva #14
			EIF5A images 090219_EIF5a_UNT_15	Idem than file name	Zebrafish larva grown until 77 hrs post fertilisation, injected with eif5a morpholino at 1-cell stage and cultured without spermidine. Larva #15
			measurements	-	Mandible and iris distance measurements from zebrafish larvae from third replicate, shown in Fig 4c

## Sheet: Fig 2e
Full data is located in Supplementary Table 4

## Sheet: Fig 4c
Untreated				1uM Spermidine
Control MO		eif5a MO		Control MO		eif5a MO
iris distance (um)	jaw length (um)	iris distance (um)	jaw length (um)	iris distance (um)	jaw length (um)	iris distance (um)	jaw length (um)
562.47	384.12	526.39	322.96	580.29	369.49	537.96	352.73
517.33	345.17	521.69	318.24	571.87	333.29	541.61	320.99
563.45	363.81	551.01	366.43	555.25	338.82	555.61	345.64
518.81	329.56	524.52	337.48	575.57	321.91	573.87	389.54
503.34	360.06	583.7	386.25	549.96	301.15	566.14	326.49
550.46	514.97	517.74	455.47	595.65	350.52	563.56	331.79
575.02	476.96	514.12	390.32	559.03	351.47	566.73	348
550.17	507.68	555.27	474.87	548.07	354.87	564.78	331.47
608.23	524.99	521.24	495.97	548.44	496.77	586.73	352.45
587.15	455.16	581.48	532.8	575.67	575.38	571.74	345.07
571.82	501.01	620.52	519.86	534.95	460.87	557.67	550.8
564.29	441.19	589.23	477.48	548.38	433.14	600.28	548.7
575.53	458.95	527.24	446.8	535.17	457.5	572.11	553.5
661.68	475.73	576.95	494.07	571.69	440.19	620.94	591.2
576.25	449.89	566.57	513.58	527.08	421.94	577.22	540.35
549.21	488.59	557.44	390.94	570.1	383.34	591.02	604.3
541.41	475.78	502.96	305.38	560.71	447.23	480.88	357.19
536.46	506.42	573.56	396.35	565.91	503.16	552.93	493.27
547.37	438.74	522.14	335.07	545	492.48	501.36	382.16
558.62	451.27	542.63	372.22	556.72	439.99	509.38	390.13
545.42	467.79	575.3	487.42	563.9	507.24	515.13	443.87
531.52	439.62	543.58	325.64	574.41	485.04	535.94	422.2
503.75	385.35	537.86	373.01	524.24	513.66	538.59	479.52
532.07	438.83	526.5	325.95	526.56	469.08	537.75	483.6
551.54	436.23	539.35	350.84	546.83	531.67	519.09	467.15
511.28	465.33	530.25	370.92	580.09	417.59	552.93	477.04
189.49	403.55	547.85	382.68	578.4	431.39	579.41	464.46
545.32	468.8	548.32	387.95	573.74	463.22	518.68	384.52
587.33	504.92	535.16	332.65	566.39	437.23	532.92	442.29
566.95	487.56	550.36	375.59	548.39	446.46	555.04	459.5
542.6	448.49	555.83	411.06	555.51	475.38	532.33	394.91
567.67	426.03	505.02	342.02	547.21	459.81	531.74	393.8
532.09	438.15	554.81	389.7	545.31	456.89	533.96	446.47
		569.96	440.75	535.86	423.27	518.3	399.8
		598.41	386.91	429.42	379.12	528.44	413.57
		533.39	351.39	528.39	479.66
				539.71	411.82
				575.61	429.08
				545.79	459.5
				536.5	464.26
