# Supplementary material for: Impaired eIF5A function causes a Mendelian disorder that is partially rescued in model systems by spermidine
Source: Nat Commun. 2021 Feb 5;12:833. doi: 10.1038/s41467-021-21053-2 (PMC7864902; doi:10.1038/s41467-021-21053-2)
Supplement: Supplementary file 6 — Source Data [file 41467_2021_21053_MOESM6_ESM.zip › Source Data/Zebrafish Morpholino work/First replicate/measurements.xlsx]

## Sheet: Sheet1
untreated		control MO	iris distance (um)	jaw length (um)	1	2	3	4		EIF5A	iris distance (um)	jaw length (um)	1	2	3	4
		1	562.47	384.12	89.37	103.1	104.47	87.18		1	526.39	322.96	73.06	81.77	72.33	95.8
		2	517.33	345.17	72.5	100.05	99.78	72.84		2	521.69	318.24	80.73	83.18	76.61	77.72
		3	563.45	363.81	76.21	104.57	106.61	76.42		3	551.01	366.43	88.32	97.75	95.58	84.78
		4	518.81	329.56	71.17	90.5	96.44	71.45		4	524.52	337.48	78.95	91.61	87.04	79.88
		5	503.34	360.06	78.07	95.3	107.14	79.55		5	583.7	386.25	97.16	100.5	116.61	71.98
spermadine		control MO	iris distance (um)	jaw length (um)	1	2	3	4		EIF5A	iris distance (um)	jaw length (um)	1	2	3	4
		1	580.29	369.49	84.5	101.14	98.75	85.1		1	537.96	352.73	77.28	102.63	99.98	72.84
		2	571.87	333.29	74.63	91.1	88.26	79.3		2	541.61	320.99	71.77	87.04	89.71	72.47
		3	555.25	338.82	82.49	88.55	83.7	84.08		3	555.61	345.64	79.3	97.47	96.4	72.47
		4	575.57	321.91	76.21	83.55	81.77	80.38		4	573.87	389.54	93.45	97.95	107.06	91.08
		5	549.96	301.15	61.82	89.01	85.69	64.63		5	566.14	326.49	78.51	88.83	89.71	69.44
		6	595.65	350.52	80.55	96.55	93.87	79.55		6	563.56	331.79	76.89	90.19	86.73	77.98
		7	559.03	351.47	79.55	97.32	99.22	75.38		7	566.73	348	81.33	92.3	90.67	83.7
		8	548.07	354.87	75.6	100.64	102.96	75.67		8	564.78	331.47	76.89	90.51	87.86	76.21
										9	586.73	352.45	88.89	83.56	89.81	90.19
										10	571.74	345.07	78.07	96.77	93.55	76.68
