# Supplementary material for: Impaired eIF5A function causes a Mendelian disorder that is partially rescued in model systems by spermidine
Source: Nat Commun. 2021 Feb 5;12:833. doi: 10.1038/s41467-021-21053-2 (PMC7864902; doi:10.1038/s41467-021-21053-2)
Supplement: Supplementary file 6 — Source Data [file 41467_2021_21053_MOESM6_ESM.zip › Source Data/Zebrafish Morpholino work/Second replicate/measurements.xlsx]

## Sheet: Sheet1
	untreated	control MO	iris distance (um)	jaw length (um)	1	2	3	4			EIF5a MO	iris distance (um)	jaw length (um)	1	2	3	4
		1	550.46	514.97	158.59	109.2	102.48	144.7			1	517.74	455.47	133.61	89.33	90.6	141.93
		2	575.02	476.96	134.95	100.11	105.94	135.96			2	514.12	390.32	115.65	79.52	78.82	116.33
		3	550.17	507.68	132.75	114.13	111.28	149.52			3	555.27	474.87	154.3	90.6	93.21	136.76
		4	608.23	524.99	146.46	112.41	115.71	150.41			4	521.24	495.97	149.6	98.06	104.28	144.03
		5	587.15	455.16	130.64	98.69	102.77	123.06			5	581.48	532.8	150.41	106.88	115.13	160.38
		6	571.82	501.01	145.65	109.65	106.42	139.29			6	620.52	519.86	144.29	110.18	109.1	156.29
		7	564.29	441.19	114	100.26	105.58	121.35			7	589.23	477.48	152.53	84.93	89.22	150.8
											8	527.24	446.8	126.24	90.47	100.03	130.06
											9	576.95	494.07	152.54	96.07	104.98	140.48
											10	566.57	513.58	158.78	101.54	111.33	141.93
	Spermadine	control MO	iris distance (um)	jaw length (um)	1	2	3	4			EIF5a MO	iris distance(um)	jaw length	1	2	3	4
		1	548.44	496.77	143.68	108.67	101.43	142.99			1	557.67	550.8	176.52	90.83	116.16	167.29
		2	575.67	575.38	162.33	126.18	119.33	167.54			2	600.28	548.7	174.87	95.74	103.21	174.88
		3	534.95	460.87	134.6	103.86	102.77	119.64			3	572.11	553.5	167.34	109.62	114.13	162.41
		4	548.38	433.14	116.67	100.26	93.33	122.88			4	620.94	591.2	198.27	105.03	108.95	178.95
		5	535.17	457.5	127.27	96.21	98.81	135.21			5	577.22	540.35	161.3	104.8	101.43	172.82
		6	571.69	440.19	131.38	87.69	98.06	123.06			6	591.02	604.3	197.74	105.94	119.4	181.22
		7	527.08	421.94	131	85	79.66	126.28
		8	570.1	383.34	138.18	99.6	10.6	134.96
		9	560.71	447.23	144.18	92.45	82.62	127.98
		10	565.91	503.16	142.13	99.26	105.78	155.99
		11	545	492.48	152.96	97.27	100.48	141.77
R2	untreated	control MO	iris distance (um)	jaw length (um)	1	2	3	4			EIF5a MO	iris distance (um)	jaw length (um)	1	2	3	4
		1	575.53	458.95	128.61	92.06	100.48	137.8			1	557.44	390.94	116.19	79.9	84.13	110.72
		2	661.68	475.73	156.29	81.13	96.38	141.93			2	502.96	305.38	81.13	68.73	78.69	76.83
		3	576.25	449.89	148.21	82.78	90.6	128.3			3	573.56	396.35	112.86	86.42	90.16	106.91
		4	549.21	488.59	165.03	80.76	91.09	151.71			4	522.14	335.07	103.5	74.37	63.87	93.33
		5	541.41	475.78	142.92	92.79	109.11	130.96			5	542.63	372.22	110.84	89.91	77.93	93.54
		6	536.46	506.42	165.7	87.74	97.29	155.69			6	575.3	487.42	152.31	87.74	101.06	146.31
	Spermadine	control MO	iris distance (um)	jaw length (um)	1	2	3	4			EIF5a MO	iris distance(um)	jaw length	1	2	3	4
		1	556.72	439.99	133.48	90.14	87.69	128.68			1	480.88	357.19	103.19	77.51	85.66	90.83
		2	563.9	507.24	158.78	107.02	102.72	138.72			2	552.93	493.27	148.92	109.92	100.11	134.32
		3	574.41	485.04	134.43	97.37	107.75	145.49			3	501.36	382.16	115.57	79.65	81.91	105.03
		4	524.24	513.66	150.01	109.74	102.77	151.14			4	509.38	390.13	120.61	79.66	75.47	114.39
		5	526.56	469.08	131.78	97.52	104.46	135.32
		6	546.83	531.67	165.54	97.29	102.99	165.85
