# Supplementary material for: Impaired eIF5A function causes a Mendelian disorder that is partially rescued in model systems by spermidine
Source: Nat Commun. 2021 Feb 5;12:833. doi: 10.1038/s41467-021-21053-2 (PMC7864902; doi:10.1038/s41467-021-21053-2)
Supplement: Supplementary file 6 — Source Data [file 41467_2021_21053_MOESM6_ESM.zip › Source Data/Zebrafish Morpholino work/Third replicate/measurments.xlsx]

## Sheet: Sheet1
untreated	control	iris distance (um)	jaw length (um)	1	2	3	4			untreated	eif5a	iris distance (um)	jaw length (um)	1	2	3	4
	1	547.37	438.74	115.79	111.78	93.76	117.41				1	543.58	325.64	100.85	62.94	68.3	93.55
	2	558.62	451.27	123.77	104.14	100.5	122.86				2	537.86	373.01	112.75	72.5	69.67	118.09
	3	545.42	467.79	130.87	102.72	107.64	126.56				3	526.5	325.95	95.82	69.83	68.92	91.38
	4	531.52	439.62	139	76.33	101.41	122.88				4	539.35	350.84	96.19	69.34	82.14	103.17
	5	503.75	385.35	110.81	80.73	87.71	106.1				5	530.25	370.92	114.44	73.94	74.23	108.31
	6	532.07	438.83	116.87	107.64	100.64	113.68				6	547.85	382.68	107.64	85.44	87.28	102.32
	7	551.54	436.23	130.87	89.01	89.79	126.56				7	548.32	387.95	95.3	90.61	90.91	111.13
	8	511.28	465.33	117.73	112.03	106.79	128.78				8	535.16	332.65	92.45	68.61	75.02	96.57
	9	189.49	403.55	108.79	90.93	92.45	111.38				9	550.36	375.59	92.47	89.01	96.73	97.38
	10	545.32	468.8	130.7	112.4	103.31	122.39				10	555.83	411.06	101.7	98.48	94.33	116.55
	11	587.33	504.92	143.53	111.09	111.13	139.17				11	505.02	342.02	94.67	79.82	72.47	95.06
	12	566.95	487.56	122.88	106.61	130.41	127.66				12	554.81	389.7	108.91	89.95	90.01	100.83
	13	542.6	448.49	132.61	95.14	99.65	121.09				13	569.96	440.75	151.41	91.08	92.95	105.31
	14	567.67	426.03	128.89	97.75	91.08	108.31				14	598.41	386.91	116.06	76.42	81.68	112.75
	15	532.09	438.15	118.67	97.32	107.14	115.02				15	533.39	351.39	111.6	74.06	61.16	104.57
spermidine	control	iris distance (um)	jaw length (um)	1	2	3	4			spermidine	eif5a	iris distance (um)	jaw length (um)	1	2	3	4
	1	580.09	417.59	109.89	85.73	91.2	130.77				1	515.13	443.87	127.09	103.01	90.91	122.86
	2	578.4	431.39	127.65	86.71	101.9	115.13				2	535.94	422.2	130.58	83.7	78.39	129.53
	3	573.74	463.22	130.01	103.1	102.07	128.04				3	538.59	479.52	128.77	109.91	105.29	135.55
	4	566.39	437.23	135.39	95.07	91.38	115.39				4	537.75	483.6	144.2	101.49	98.2	139.71
	5	548.39	446.46	125.1	100.37	107.38	113.61				5	519.09	467.15	132.95	106.79	101.9	125.51
	6	555.51	475.38	147.46	94.06	100.46	133.4				6	552.93	477.04	140.71	95.01	105.93	135.39
	7	547.21	459.81	119.77	109.79	114	116.25				7	579.41	464.46	136.71	99.29	104.41	124.05
	8	545.31	456.89	140.74	96.99	88.73	130.43				8	518.68	384.52	114.49	75.17	78.91	115.95
	9	535.86	423.27	127.66	84.55	95.14	115.92				9	532.92	442.29	132.95	95.3	98.4	115.64
	10	429.42	379.12	95.89	78.8	99.4	105.03				10	555.04	459.5	144.92	98.48	101.47	114.63
	11	528.39	479.66	138.89	99.11	99.65	142.01				11	532.33	394.91	119.54	85.63	77.91	111.83
	12	539.71	411.82	114.19	95.82	91.4	110.41				12	531.74	393.8	108.06	87.12	86.52	112.1
	13	575.61	429.08	110.96	103.79	92.39	121.94				13	533.96	446.47	132.99	89.79	91.08	132.61
	14	545.79	459.5	121.84	105.85	109.79	122.02				14	518.3	399.8	114.69	88.41	91.67	105.03
	15	536.5	464.26	142.01	106.1	96.44	119.71				15	528.44	413.57	121.09	93.87	86.13	112.48
